# Supplementary material for: Transcriptional repression of reaper by Stand still ensures female germline development in Drosophila
Source: PLoS Genet. 2026 Mar 5;22(3):e1012041. doi: 10.1371/journal.pgen.1012041 (PMC12962474; doi:10.1371/journal.pgen.1012041)
Supplement: S3 Table — (CSV) [file pgen.1012041.s010.csv]

	RNA-seq(P35)		DamID
gene_symbol	log2FoldChange	padj	PeakSignal	FDR
14-3-3zeta	1.372657435	8.26E-80	2.77	0.000000126
Abd-B	2.852494609	0.0000448	1.7	0.000335524
ACC	1.034535664	3.97E-14	2.16	0.00000115
Act87E	2.441246385	2.81E-48	1.75	0.017610249
Adgf-A	2.304921802	2.64E-69	1.2	0.002885152
Adgf-C	2.735558718	0.000145851	2.41	0.017610249
Adk1	1.245649523	2.34E-16	2.03	0.000335524
Adk3	2.523350865	7.19E-153	1.13	0.012359101
ago	-1.217880109	1.77E-36	3.04	0.0000391
AhcyL2	3.105654374	8.93E-19	2.21	0.000230446
AkhR	5.112292755	0.002625828	2.13	0.000335524
Alp4	2.659416583	2.74E-98	1.23	0.023108261
alpha-Est1	-1.639310187	7.36E-32	2.17	2.51E-11
alpha-Est2	2.517340272	0.000471051	3.29	0.0000696
alpha-Est5	1.046226435	1.09E-13	1.9	0.00147709
alpha-Est7	5.546717424	5.16E-219	3.17	2.04E-12
Ama	7.24619078	0.00000012	1.98	0.00000115
AMPdeam	1.02389925	5.53E-32	2.29	0.0000243
ana	2.162119734	1.79E-31	1.68	0.000230446
Ant2	1.64804195	1.51E-11	3.21	6.40E-17
AnxB11	2.561953268	4.39E-156	3.51	0.006295952
aru	1.400797215	3.46E-34	2.71	0.000293012
Atet	3.041591664	2.69E-172	2.4	0.0000297
Atf3	4.056350181	7.64E-94	2.74	2.73E-15
axo	6.875315534	8.07E-19	2.32	0.000230446
babos	1.069305054	1.13E-17	1.75	0.017610249
bchs	1.557689815	4.11E-12	1.46	0.017610249
beat-IIIc	2.556464078	5.01E-14	1.94	1.96E-08
Best1	1.580514887	1.11E-40	1.9	5.31E-08
Best2	1.403286147	1.67E-44	2.12	0.006884141
beta-Spec	2.704820193	2.39E-116	1.74	0.000158229
betaTub97EF	3.150805746	3.33E-111	1.13	0.023108261
bgm	-1.458298427	1.21E-59	3.71	8.76E-18
bip1	-1.501301769	9.96E-27	2.27	0.0000019
blot	-2.152925425	2.35E-98	3.97	3.55E-28
blow	2.295827894	1.69E-67	2.02	2.20E-10
bnb	1.704382285	0.000000282	1.07	0.004279173
bnl	1.983844755	0.001919081	2.45	1.17E-21
bowl	4.112887297	2.93E-204	2.71	7.25E-11
br	2.798137182	3.75E-162	2.2	0.044834585
brk	1.765668334	7.75E-21	3.15	0.00000347
bru2	2.2385472	7.08E-55	2.77	0.00000219
bsk	2.039968823	6.70E-54	3.32	5.31E-08
bt	3.266914686	1.77E-149	1.37	0.004279173
Btk29A	-1.433771802	5.23E-53	2.91	8.41E-08
btsz	2.089602237	3.02E-56	2.21	0.00000399
C1GalTA	-1.065481142	6.26E-22	2.59	0.00000818
C3G	1.056649293	3.74E-27	1.75	0.0000183
Cad74A	-3.510342296	1.76E-108	2.22	0.017610249
Cad88C	-2.725819026	2.93E-17	1.1	0.0328873
Cad99C	1.007186628	4.97E-15	1.49	0.00000328
CadN	2.397000154	3.55E-40	2.69	1.29E-08
CalpA	1.398356842	4.17E-29	1.35	0.0000391
Cals	1.339938634	1.13E-57	1.94	0.00055867
Calx	-2.399491598	3.86E-89	1.5	0.0328873
CAP	2.531760007	3.50E-105	2.98	1.05E-13
caps	2.013625728	5.69E-62	1.84	0.0000767
CBP	-1.3389245	1.03E-25	2.02	0.000293012
CDase	6.462069622	5.89E-71	3.34	5.71E-10
Cdep	2.9641763	5.02E-177	3.31	0.00013816
cdi	-2.561831952	3.86E-145	1.12	0.0328873
CG10026	4.207469695	1.73E-10	2.07	0.001101306
CG10082	1.027467242	1.39E-22	3.81	1.17E-21
CG10311	1.815466336	6.08E-11	2.92	1.10E-23
CG10433	2.498898525	1.20E-48	2.32	0.006884141
CG10445	-1.154987456	1.15E-12	2.62	0.000147928
CG10479	2.360918875	7.06E-09	3.01	0.00000818
CG10483	2.678599691	0.000329476	1.73	0.004279173
CG10505	2.364402181	3.03E-42	2.08	0.000977148
CG10512	4.001484784	3.24E-122	2.1	0.023108261
CG10553	5.058198545	0.004422709	1.15	0.004279173
CG10559	6.669789576	1.35E-41	1.69	0.00000399
CG10560	4.966105593	0.0000736	2.44	0.000335524
CG10621	1.1720176	0.0000155	2.34	0.033738921
CG10657	4.224895317	2.78E-20	1.43	0.000230446
CG10660	4.295255626	9.35E-101	4.06	5.10E-19
CG10702	-1.453263157	8.49E-26	3.23	0.00000347
CG10841	2.417438398	0.0000292	1.74	0.002227064
CG10864	3.246606204	0.000381674	2.36	0.00055867
CG10877	1.80010884	2.69E-39	3.97	2.42E-09
CG10960	-1.770715105	1.27E-79	3.61	4.47E-19
CG10970	2.466526483	8.76E-21	1.58	0.000000491
CG11034	-2.0608096	1.24E-18	1.11	0.000335524
CG11073	3.771903698	0.000142184	2.12	0.033738921
CG11155	1.827947452	1.12E-43	1.02	0.0328873
CG1124	-2.880679788	9.52E-12	1.61	7.25E-11
CG11426	3.224741443	9.64E-23	1.71	0.0328873
CG1143	3.444576078	0.002351485	2.5	0.00000328
CG11594	3.026627594	3.24E-92	3.34	1.77E-09
CG11658	2.264110866	1.87E-27	3.16	0.001101306
CG11714	2.493031505	1.06E-15	1.91	0.00000115
CG11791	2.541455854	1.97E-113	3.83	1.77E-09
CG11893	3.119549165	7.01E-09	1.99	2.38E-09
CG11961	2.811355936	1.98E-111	2.14	0.000293012
CG12065	1.733824184	1.00E-57	1.27	0.023108261
CG12075	-1.349657482	6.38E-17	2.64	0.00000399
CG1213	2.320979389	0.0000221	1.46	0.000000126
CG12290	3.692372011	5.00E-140	1.13	0.0328873
CG12402	5.437199279	4.88E-11	1.51	0.017610249
CG12512	1.399796191	1.24E-15	2.11	0.020345181
CG12535	1.618201851	3.65E-22	2.31	1.71E-11
CG12643	5.454392891	1.63E-60	3.08	0.00000328
CG12768	2.158060707	5.81E-13	0.98	0.023108261
CG12769	-1.214475931	2.73E-10	2.09	4.53E-09
CG12828	5.03847627	0.0000748	1.25	0.023108261
CG12896	1.167736796	1.83E-14	2.45	0.000335524
CG13082	3.166567187	0.004491163	2.8	0.00000328
CG13124	3.644259636	1.64E-171	3.18	0.0000767
CG13196	2.364107559	0.000000837	1.72	0.00000115
CG13252	2.451583694	4.57E-121	3.84	1.86E-24
CG13366	-2.278336251	1.50E-122	2.15	0.00147709
CG13397	-2.775036843	3.70E-155	1.13	0.0000391
CG13659	4.136049826	2.17E-15	2.14	0.0000019
CG13857	3.485273553	0.004892199	1.37	0.017610249
CG13877	2.831723765	0.002378596	2.33	0.00000419
CG13895	1.934706551	1.17E-25	0.98	0.023108261
CG14118	-3.56585511	2.53E-08	1.47	0.012359101
CG14131	1.637568887	3.07E-23	2.48	0.00147709
CG14196	3.18041314	2.57E-30	3.38	0.000000126
CG14207	1.104726269	1.32E-16	2.07	4.55E-14
CG14687	2.272283239	1.81E-24	2.29	0.00055867
CG14695	4.451599897	0.0000277	2.48	0.006884141
CG14696	4.215630563	1.47E-20	2.34	0.001475971
CG14879	1.687667913	2.17E-20	1.38	0.000335524
CG15083	1.208948373	6.97E-33	1.54	0.002885152
CG15093	1.582854103	1.27E-88	3.17	0.000000232
CG15365	2.379909597	6.09E-19	1.86	0.00055867
CG15611	1.964309087	5.64E-33	1.01	0.0328873
CG15861	1.408410124	5.27E-11	1.52	0.00000115
CG1607	2.824086687	0.001672787	2.23	0.00000115
CG1628	1.828408809	4.51E-56	3.49	8.41E-08
CG1648	2.187517308	2.89E-46	1.84	0.004279173
CG16791	3.313259469	4.72E-146	3.35	0.0000183
CG16799	9.119345062	7.29E-18	1.45	0.002227064
CG17028	4.327686068	0.0000507	2.09	0.0000767
CG17029	3.921645196	7.74E-99	2.05	0.000230446
CG17111	1.645917622	1.01E-14	3.32	0.00000328
CG17124	2.284036448	1.50E-72	3.16	4.42E-10
CG17278	5.032427152	1.09E-68	3.37	8.41E-08
CG17350	4.937631183	0.00000142	2.15	0.0000391
CG17549	6.576507264	5.43E-92	1.29	0.017610249
CG17646	1.342104949	2.48E-09	1.47	0.0000391
CG17681	2.592717598	0.00000132	3.45	8.41E-08
CG17746	-1.054247245	3.42E-27	1.93	3.44E-09
CG17754	1.424238738	5.62E-51	1.12	0.0328873
CG17834	1.491323075	1.78E-29	2.49	1.92E-08
CG17896	1.972612549	1.82E-141	1.58	0.00147709
CG17928	1.086405004	0.000819887	2.09	0.0000391
CG18067	3.787829525	3.09E-22	1.29	0.023108261
CG18088	-10.06083436	4.29E-16	1.03	0.004279173
CG18249	2.512466579	1.30E-15	3.06	0.000147928
CG18622	2.093172837	1.98E-25	2.99	1.34E-08
CG1888	1.10522878	4.47E-17	4.96	2.36E-52
CG2017	2.072334258	4.94E-52	2.41	0.000230446
CG2120	2.823159511	0.007792406	1.49	0.004279173
CG2201	-2.009860668	3.27E-55	2.5	1.77E-09
CG2641	1.286820332	0.000000135	2.73	0.0000019
CG30015	3.660669561	9.03E-121	3.58	2.20E-10
CG30069	3.981861018	1.29E-244	2.74	2.64E-17
CG30151	5.581719844	1.83E-29	1.59	4.53E-09
CG30345	3.08396443	1.72E-74	1.76	0.033738921
CG30357	1.583870615	0.001200608	1.56	0.023108261
CG30389	-1.010829608	5.94E-29	1	0.002885152
CG3091	5.635797282	1.12E-43	3.93	2.51E-11
CG31038	1.24959629	1.03E-23	2.57	0.00000818
CG31145	1.16050988	6.43E-19	3.97	7.69E-15
CG31262	-5.227316962	9.11E-46	2.26	0.00000399
CG31370	3.149533842	2.19E-36	1.89	0.00000115
CG31522	1.126989064	2.05E-22	1.44	1.29E-08
CG31612	-1.285792693	0.000000711	1.71	0.003105793
CG3164	2.359995026	1.56E-209	2.49	0.000000189
CG3168	-1.945161795	7.91E-33	1.18	0.0328873
CG31710	1.529656608	0.000000019	2.78	8.76E-18
CG3191	2.656063788	1.56E-19	3.42	0.002885152
CG31997	2.290296825	2.54E-24	2.05	5.01E-12
CG32037	2.135178178	0.002911014	2.93	1.71E-11
CG32354	3.280669821	4.78E-43	1.6	0.000977148
CG32369	3.236707979	8.43E-128	2.1	0.0000767
CG32512	-1.563139751	1.01E-30	3.02	0.0000696
CG32579	-1.003888452	1.08E-13	3.65	2.69E-12
CG32645	-2.612229693	1.73E-43	3	0.000000491
CG32687	3.105463031	4.90E-100	1.43	0.004279173
CG32801	1.78469463	0.007941092	1.97	0.033738921
CG32813	2.436351773	8.24E-33	1.08	0.017610249
CG32982	1.681862606	0.000000116	1.24	0.012359101
CG33080	-1.775935344	0.001182553	1.34	0.002885152
CG33460	5.861529826	0.000106553	1.74	0.017610249
CG33970	-1.449221574	1.77E-11	1.91	0.017610249
CG33978	4.700716216	2.54E-22	2.12	0.000000126
CG34112	3.240318852	6.91E-71	3.19	2.69E-12
CG34194	4.313091549	0.001235913	1.24	0.002885152
CG34347	1.852355674	3.24E-62	2.64	0.00000419
CG34417	2.650637865	1.36E-146	2.92	6.57E-14
CG3625	1.773310054	8.00E-17	1.71	0.002227064
CG3907	2.510276544	8.44E-64	4.02	2.38E-09
CG3961	1.968416201	7.36E-29	2.75	3.87E-14
CG40160	1.047136009	4.95E-21	2.54	0.006295952
CG42268	1.276122516	8.22E-11	3.28	4.53E-09
CG42336	1.067973877	8.22E-30	2.51	0.000293012
CG4250	2.863088924	7.45E-98	3.54	4.47E-19
CG42673	2.641774381	5.75E-90	3.9	0.002227064
CG4269	1.077411439	0.008886646	1.19	0.017610249
CG4297	2.862432277	7.57E-67	1.73	0.033738921
CG43103	2.449975458	2.73E-19	2.42	0.000000126
CG43340	-1.462837941	2.99E-45	3.92	0.0000696
CG43897	2.993776788	5.57E-70	3.42	0.017610249
CG43965	-1.725881289	5.26E-15	2.88	0.0000696
CG44005	-3.218846298	1.08E-74	1.5	0.000000491
CG4408	-1.14389911	8.18E-23	2.41	0.000000126
CG44098	2.523363402	0.00000268	1.24	0.002227064
CG44325	2.327365653	5.17E-72	2.22	0.017610249
CG45075	3.581852462	9.21E-85	3.71	5.31E-08
CG45076	2.718074379	3.64E-110	1.19	0.002885152
CG4822	5.142792046	6.74E-142	1.95	0.000000491
CG4829	1.632935352	1.62E-16	2.76	0.00000328
CG4842	-1.626544596	4.33E-15	3	8.62E-18
CG4991	-2.292282323	1.38E-153	1.37	0.0328873
CG5004	1.359282688	1.32E-37	2.71	5.31E-08
CG5059	2.397978408	3.31E-70	2.14	0.002885152
CG5151	-1.056259795	1.77E-30	0.97	0.023108261
CG5254	2.181154746	5.50E-35	3.4	3.44E-13
CG5346	2.583607875	3.18E-73	2.3	0.00000115
CG5381	2.473114519	9.80E-73	3.1	2.63E-16
CG5522	-1.209857845	4.88E-23	1.86	0.000335524
CG5535	-1.32261283	4.18E-39	1.75	0.00055867
CG5618	1.838599549	3.56E-17	3.58	1.88E-19
CG5646	1.685205107	0.000132131	3.17	1.29E-08
CG5849	7.562266581	5.40E-09	1.81	0.00000115
CG5853	3.389575792	6.90E-38	3.51	1.96E-08
CG5888	1.43620949	2.72E-11	1.57	0.002227064
CG5966	-3.212926941	8.61E-59	2.42	0.000230446
CG6006	2.781096662	1.91E-69	2.08	0.000230446
CG6115	1.202319157	1.01E-24	2.65	1.34E-08
CG6231	2.510167506	5.15E-136	1.69	0.00000399
CG6293	-2.010945803	2.25E-96	2.55	0.00000419
CG6357	1.71631087	4.43E-53	1.11	0.017610249
CG6847	3.07038168	3.26E-54	1.12	0.002885152
CG6891	3.708241334	6.28E-20	2.58	2.90E-10
CG6908	-1.709884651	0.00553839	1.72	0.00000818
CG6928	-2.304028691	2.02E-58	2.07	0.0000391
CG6959	1.994155566	1.44E-31	2.96	0.001101306
CG7016	5.274540649	0.000878941	1.09	0.0328873
CG7120	1.744319788	3.80E-39	1.76	0.002885152
CG7194	2.297461399	2.01E-46	1.13	0.004279173
CG7408	-2.408808908	5.04E-23	2.82	0.0000391
CG7458	-1.531629757	8.48E-44	1.8	4.42E-10
CG7512	2.698174166	9.26E-19	1.27	0.002885152
CG7716	5.669785227	0.00036972	2.62	5.71E-15
CG7881	-4.982381621	0.000891024	1.74	0.002885152
CG7884	-3.246616887	0.0000119	1.43	0.00000399
CG7888	-3.24062623	4.52E-68	2.82	2.38E-09
CG7900	1.915635225	0.00000268	2.15	0.001475971
CG8034	3.239080263	5.27E-193	2.5	1.71E-11
CG8051	5.469883534	0.000139885	2.24	7.25E-11
CG8066	2.232052696	1.12E-43	1.02	0.004279173
CG8180	-2.585617957	5.24E-173	1.69	0.009809272
CG8306	3.556512572	7.95E-137	3.81	1.77E-09
CG8369	4.269263426	3.44E-31	2.14	2.20E-10
CG8420	-2.158602876	5.58E-24	1.26	0.017610249
CG8468	2.788926831	3.46E-10	2.59	2.20E-10
CG8547	4.312297359	9.01E-209	4.05	2.73E-15
CG8630	3.048590238	0.0000276	0.93	0.002885152
CG8712	-1.101999826	4.46E-11	1.89	0.017610249
CG8854	1.288313	0.00023335	0.89	0.0328873
CG9119	1.452023116	8.91E-16	1.89	0.000158229
CG9220	2.719780256	1.46E-69	3.68	0.00000115
CG9265	-2.928431145	1.40E-73	0.9	0.004279173
CG9416	3.430283737	3.56E-62	2.35	0.001101306
CG9436	-1.253770638	3.54E-29	1.5	0.000977148
CG9449	-1.512751506	2.55E-10	1.11	0.00055867
CG9674	1.825766889	9.30E-63	3.22	1.13E-19
CG9737	6.979223143	6.64E-08	2.6	0.002885152
CG9837	2.679777953	0.000000123	4.2	7.82E-37
CG9896	-2.284769595	9.30E-48	1.4	0.0328873
CG9986	-1.250082946	1.66E-26	1.86	0.0000767
cher	1.35127204	1.01E-25	1.68	0.000230446
CHES-1-like	1.126023128	2.07E-24	2.87	7.25E-11
CHKov1	1.568823781	0.00000723	2.52	3.73E-08
ci	3.076303865	3.98E-116	3.15	0.00000347
Cirl	2.033176014	6.14E-102	2.86	0.00000328
ClC-a	2.440255398	2.66E-65	3.98	7.19E-20
CLIP-190	1.046112454	1.62E-25	1.8	0.044834585
clumsy	3.999182939	8.12E-38	4.07	5.01E-12
cnn	-1.33091649	6.27E-38	1.22	0.0328873
comm2	-1.695844868	8.92E-08	1.91	0.00000115
Coop	1.584604067	5.52E-25	4.06	8.41E-08
cora	2.649023972	2.88E-178	2.23	0.00000328
Cp16	-12.92685347	3.60E-57	0.9	0.0328873
Cp38	-13.69218144	2.22E-287	1.23	0.023108261
Cpr67B	2.853696068	0.000222229	3.21	0.000000232
CrebA	1.560686359	2.23E-20	3.14	6.57E-23
CREG	2.333503843	6.36E-61	1.13	0.0328873
croc	5.547327316	0.000460633	2.54	0.023108261
crol	1.415987949	9.22E-56	3.45	1.77E-09
Ctr1B	3.634724823	2.38E-13	2.36	0.000000268
cutlet	-1.425118611	1.27E-25	4.04	0.00000161
cv-d	2.054587402	3.19E-10	1.81	0.00147709
cwo	1.017779419	1.30E-20	4.13	1.88E-19
Cyp12a5	3.768152614	7.69E-26	1.32	4.53E-09
Cyp12c1	4.960535401	0.000000641	1.54	0.004279173
Cyp12e1	4.88897512	7.09E-12	2.17	0.0000391
Cyp28d1	3.783844782	0.000162676	2.36	0.00055867
Cyp310a1	6.421081112	0.00000153	1.28	0.017610249
Cyp317a1	2.522015387	3.42E-49	1.9	5.71E-10
Cyp6a13	3.739920074	3.89E-103	1.03	0.0328873
Cyp6a2	1.935581741	0.002171141	1.19	0.002227064
Cyp6d2	3.281722236	1.95E-31	1.24	0.000335524
Cyp6d5	3.180600392	1.58E-09	3.93	7.14E-13
Cys	3.844899611	8.23E-176	1.76	0.000230446
D2hgdh	2.271085953	7.31E-59	2.69	0.000000268
Dad	1.938683146	1.83E-42	2.74	0.000000126
dally	2.220826444	2.95E-74	3.29	1.96E-08
Dat	2.275045058	1.83E-20	4.58	9.90E-13
dati	-5.640321078	0.00000213	1.96	3.79E-16
daw	3.262484663	4.30E-26	3	0.004279173
Debcl	-1.032137876	3.77E-27	2.13	5.71E-10
Def	3.571830764	0.000676018	3.66	6.57E-23
Df31	-1.073043461	3.72E-58	3.13	0.0000767
Dl	-1.002863607	1.06E-19	0.96	0.00000818
dmGlut	-4.007135067	1.25E-143	1.95	0.023108261
DOR	2.603176963	1.57E-119	1.73	0.002885152
dpp	1.666176805	2.08E-09	1.7	0.00000818
Drat	4.832704697	3.60E-57	2.41	0.002885152
drongo	1.680939633	3.87E-79	1.34	0.00000115
Dscam1	4.576182954	7.88E-53	3.39	0.000000126
dsx	3.196756163	4.10E-101	2.25	0.0000183
dsx-c73A	2.701712338	5.59E-15	2.17	0.00000115
dup	-1.578115532	3.29E-62	3.22	2.20E-10
ec	2.983708675	1.06E-85	2.64	0.00000115
edl	1.812327172	7.65E-13	1.66	0.00000818
Egfr	2.407915066	1.36E-78	1.93	0.000158229
egr	2.979677001	7.57E-83	2.27	0.000000126
Eip75B	2.562077754	7.78E-141	3.53	0.00000347
elav	3.832321702	1.36E-60	1.67	0.0000183
emc	1.08657276	2.22E-32	2.05	0.00147709
emp	1.24400199	6.29E-21	1.97	0.004279173
endos	-1.122561643	3.71E-36	2.72	7.25E-11
ERR	1.529516147	3.84E-33	3.21	3.07E-16
Esp	2.291731301	4.07E-74	1.96	0.004279173
Ets21C	3.346436498	2.09E-18	1.27	0.023108261
ex	1.991518553	5.80E-64	1.11	0.0328873
eya	2.868630473	1.71E-121	2.17	0.033738921
Fas2	3.085442506	7.58E-164	3.98	5.30E-22
FASN1	1.307724647	1.94E-08	1.97	0.012359101
FER	1.812757508	1.74E-23	1.4	0.023108261
Fer2LCH	1.065160413	2.36E-41	1.94	0.002227064
Fili	3.663764105	5.56E-18	3.79	5.10E-19
fj	2.366100712	0.00148749	3.35	4.13E-15
Fmo-2	3.23237543	2.07E-58	2.14	0.00000399
for	-1.119235443	6.77E-28	1.45	0.00000328
fra	1.681136311	1.59E-51	1.75	0.002885152
fru	3.820039647	1.95E-172	2.75	0.00000115
Fs	1.07424043	0.00000317	2.67	0.000147928
fz2	3.054627353	4.80E-153	3.44	2.64E-17
fz3	-1.350229655	4.11E-09	1.59	0.00000328
Gadd45	2.379966898	8.01E-59	3.43	2.90E-13
Galphas	2.968426202	1.26E-102	2.97	3.44E-13
Gasp	2.387416025	1.91E-13	1.31	0.000000126
Gbp1	3.18978729	1.59E-16	4.03	7.35E-16
Gbs-70E	-1.610116355	4.52E-68	2.21	0.0328873
Gbs-76A	3.308354915	2.05E-11	1.99	0.001475971
gce	2.423896933	3.85E-77	3.1	9.90E-13
GEFmeso	3.10162821	1.29E-139	3.62	0.0000019
Gel	2.673870766	2.44E-177	2.36	0.000000491
GILT2	-2.368514808	3.73E-26	3.77	3.44E-13
GLaz	-1.024254822	3.89E-09	3.38	1.34E-08
Gli	1.221443283	8.24E-15	2.17	0.00000399
GLS	-1.010807057	3.44E-11	1.4	0.002885152
Glut4EF	1.251099284	1.32E-34	2.12	0.000158229
Gp150	2.646989027	4.11E-171	1.41	0.0000767
Gr77a	3.369972701	0.000436813	3.46	0.00000219
grp	-2.293485572	1.77E-186	2.82	1.29E-08
Gs2	3.387852515	3.90E-90	2.36	0.00000818
GstD1	-1.420242612	1.89E-67	2.3	0.00000328
GstE11	-1.686634583	8.97E-29	1.77	5.31E-08
GstE12	1.821246319	2.57E-76	2.77	5.40E-16
GstE7	-2.403495297	1.08E-16	1.96	0.000000365
GstE9	1.376928806	2.02E-12	2.81	0.002227064
gukh	1.084737158	9.36E-14	1.55	4.53E-09
ham	2.882686806	1.48E-19	2.27	0.000230446
hdly	2.247541046	7.07E-62	3.58	0.0000767
hid	3.80964582	5.42E-167	1.04	0.00055867
HmgZ	2.862272289	1.40E-146	2.64	0.000000232
Hnf4	1.299426871	1.84E-47	1.57	0.0000767
how	1.468835191	5.70E-54	1.42	0.002885152
Hsc70-2	1.550602466	0.000376635	2.12	0.00000818
Hsp22	-1.033018125	2.93E-09	3.25	4.50E-28
hth	4.018517858	4.11E-09	2.48	0.0000183
htl	3.235715608	2.32E-83	2.59	2.20E-10
Idgf2	1.855646561	4.18E-57	1.42	0.004279173
Idgf3	3.236332123	9.44E-162	1.67	0.0000183
if	2.058456726	4.83E-54	1.58	0.0000183
Ih	2.533716902	7.76E-42	2.82	0.000230446
Ilp6	3.302881274	9.89E-33	3.59	2.38E-09
insc	1.703735807	8.19E-45	1.28	1.77E-09
Inx2	1.155323175	7.97E-54	2.07	1.85E-12
Inx3	1.64909904	6.37E-66	2.67	0.001101306
IP3K2	1.276693536	1.30E-12	3.33	7.35E-16
ITP	1.187811265	0.0000655	2.47	0.002227064
Jabba	-3.105065709	2.56E-180	2.27	1.96E-08
jar	1.889536779	1.01E-87	1.87	0.002227064
jdp	2.491828229	2.08E-09	2.97	1.94E-14
JhI-26	3.049676789	6.77E-61	3.35	8.76E-18
jigr1	-2.356575913	2.39E-146	1.04	0.004279173
jim	2.717736402	6.01E-142	2.98	0.002452836
Kal1	3.448373086	1.14E-130	2.02	0.0000019
Kank	2.564325684	8.93E-101	3.66	1.50E-24
kay	2.978775242	1.11E-260	2.48	5.10E-19
KCNQ	1.250978736	1.49E-10	1.24	0.0000767
kek1	3.87602098	1.05E-182	3.85	4.53E-09
klu	2.674082085	9.96E-39	3.43	5.10E-19
ko	1.209888019	6.08E-10	1.28	0.023108261
kon	3.811047923	1.29E-40	1.71	0.009809272
KP78b	5.982817523	2.04E-40	4.27	0.000000365
Kr-h1	3.507877992	7.36E-88	2.43	7.35E-16
kst	1.194771944	1.71E-23	1.2	0.0328873
l(1)G0193	1.222077818	5.47E-43	1.23	0.002885152
l(1)G0196	2.107704515	8.02E-114	1.91	0.009809272
l(2)03659	2.215283509	8.10E-41	1.38	0.009809272
l(3)05822	-1.546320225	8.85E-61	3.35	7.69E-15
l(3)neo38	2.257869254	2.20E-77	2.11	0.033738921
lama	1.113446431	5.11E-48	2.42	1.29E-08
LamC	1.427710267	4.54E-37	3.29	7.25E-11
LanA	2.503899291	2.01E-135	2.75	0.0000696
LanB2	2.951387936	4.81E-182	1.42	0.000230446
laza	3.558795924	6.95E-31	2.23	3.85E-12
lili	-2.022124872	8.07E-74	3.12	0.0000183
Lip4	3.14373779	4.75E-112	3.74	3.90E-11
LManI	1.537281337	0.003293512	2.26	5.31E-08
LManII	1.798090645	1.58E-67	1.25	0.023108261
Lmpt	1.951605173	3.32E-77	1.78	0.002227064
loh	2.611097938	1.53E-17	3.14	0.000000126
lola	-1.335540913	1.61E-75	2.78	5.31E-08
Lpin	1.50351636	6.41E-43	2.99	0.000000365
LpR2	-1.302875195	1.98E-50	1.93	2.20E-10
LRR	1.027849137	1.73E-27	2.85	4.53E-09
Lsd-2	-1.18017122	3.55E-36	2.85	0.00147709
ltl	2.897903121	0.001761189	1.29	0.017610249
luna	2.28071268	2.09E-28	1.97	1.77E-09
mam	1.312894918	1.22E-39	1.68	0.009809272
mbc	1.086287397	1.56E-20	2.82	0.00000818
Mct1	2.633717565	2.20E-138	4.95	4.19E-38
Mdr49	2.557815236	4.99E-08	1.55	0.009809272
Mec2	1.333645761	0.0000755	2.78	1.94E-14
meso18E	1.16136557	1.46E-12	2.16	0.003105793
MESR3	1.236457739	6.55E-25	1.28	0.004279173
Mfe2	1.890972214	1.88E-70	2.72	6.57E-23
MFS14	3.554680596	1.86E-143	1.68	0.00055867
MFS16	2.153157202	3.22E-88	3.04	0.000158229
MFS3	5.676417851	0.000259642	3.81	4.44E-27
Mgat2	2.577343262	1.19E-36	1.88	0.002885152
Mhc	3.136513184	5.76E-158	1.77	0.000000126
Mkp3	-1.348116656	7.24E-36	2.25	0.001101306
Mlc1	2.536135963	9.74E-72	1.05	0.002885152
Mlc2	2.900408695	4.47E-137	2.89	1.77E-09
Mlp84B	2.588293826	1.50E-75	1.08	0.0328873
mlt	1.117043077	3.50E-28	1.3	0.00055867
Mmp2	2.249616755	6.76E-48	1.26	0.004279173
mnd	-1.567206198	2.75E-48	1.81	0.000230446
Mnt	-1.260147623	6.18E-39	2.52	0.00000818
modSP	1.125878018	3.81E-15	1.79	0.002885152
Mondo	1.135692895	2.83E-51	3.72	2.20E-10
moody	2.768073412	1.34E-70	2.16	0.000000365
MP1	1.106095055	3.11E-12	1.08	0.002885152
Mrp4	3.709844296	6.47E-174	2.91	1.71E-11
msi	-1.103331472	2.55E-30	2.73	8.81E-22
Msp300	3.853339788	1.49E-194	3.47	3.87E-14
mtg	1.079292313	0.006825399	3.11	1.29E-08
mthl10	1.863992008	1.17E-53	1.35	0.002885152
mthl15	3.19861782	0.000000139	1.27	0.0328873
mthl3	2.322065926	8.64E-57	4.2	2.84E-19
Mur2B	-3.765280002	1.39E-270	2.56	0.00000115
mura	1.711935587	5.06E-69	1.18	0.00055867
myo	1.03382343	1.12E-21	2.84	4.74E-18
MYPT-75D	-1.917519414	4.66E-72	2.98	1.77E-09
Nc73EF	1.637951813	1.08E-67	1.01	0.0328873
Ncc69	1.661867812	1.74E-55	1.45	0.0000767
Ndg	2.402642591	0.004248018	1.5	0.000335524
Nedd4	-1.204860638	7.94E-44	1.16	0.002885152
Nep2	-2.062004562	2.41E-44	1.46	0.000230446
net	7.57239397	2.44E-09	1.72	0.044834585
NFAT	1.552234486	3.18E-42	1.41	0.000000126
NfI	3.00773908	1.16E-10	3.66	1.96E-08
Nhe2	1.5488608	7.95E-20	3.88	6.57E-14
NK7.1	1.724606397	3.03E-26	1.65	0.00000399
nkd	2.807789175	1.47E-15	2.16	0.002885152
Nlg1	2.784237659	3.18E-22	3.63	2.04E-12
Nmdmc	1.509546628	3.48E-28	4.48	4.39E-11
Nna1	3.906639973	6.96E-78	1.23	0.012359101
Nost	-1.861795097	3.28E-67	2.52	0.009809272
Npc1a	1.680035274	1.74E-81	1.06	0.0328873
Npc2f	1.794848345	0.006557812	3.58	1.88E-19
Nrg	1.510532949	2.93E-69	1.98	0.002885152
nrm	2.080080198	6.14E-24	1.37	0.000230446
nrv2	1.795931017	1.45E-33	2.49	2.73E-15
NT5E-2	2.60573168	9.08E-88	1.21	0.0328873
nvy	6.614804245	5.69E-21	3.96	9.32E-21
Oatp33Ea	4.965539989	7.68E-09	2.36	0.0000183
Obp83cd	4.494848608	0.000483814	1.38	0.023108261
obst-A	4.603165811	0.000392705	1.18	0.000158229
ogre	1.757792789	1.58E-83	1.29	0.023108261
olf186-F	-1.076017184	3.40E-27	2.58	5.40E-13
olf186-M	-1.763826398	1.22E-67	2.29	0.000000232
Ork1	-1.996494552	5.05E-65	3.51	4.53E-09
Oscillin	3.47355598	8.44E-95	2.65	1.45E-09
otk	3.605101835	1.02E-14	2.26	0.00000219
ovo	-1.843062386	2.51E-62	2.57	0.003105793
p130CAS	1.658018797	4.12E-38	1.91	0.009809272
pan	1.611698039	7.81E-38	1.69	0.017610249
Pax	1.266082427	1.97E-50	3.63	7.69E-15
Pde1c	2.936462975	6.95E-21	3.01	0.0000391
Pde8	4.359672105	5.47E-270	1.51	0.00055867
pdgy	1.094818462	2.40E-24	1.27	0.002227064
Pdk1	-1.801893993	5.88E-68	2.98	4.53E-09
pdm3	2.566818042	0.000685462	3.4	3.07E-16
Pdp1	2.500519041	6.10E-123	2.29	8.41E-08
pes	-1.777356867	1.62E-94	2.73	8.41E-08
PGRP-LC	3.362115867	7.03E-24	4.18	4.47E-19
PGRP-LF	1.00320977	0.001668698	2.12	0.044834585
PH4alphaEFB	2.009167819	6.79E-100	1.05	0.0328873
pico	-1.036767677	9.88E-18	1	0.017610249
Picot	1.692081478	1.31E-69	3.53	0.000147928
Piezo	1.380313431	2.10E-24	2.22	0.009809272
Pino	2.303258186	3.89E-103	3.16	0.000000232
pirk	2.534235192	0.00000332	0.97	0.004279173
pk	3.22679654	1.27E-22	1.94	0.0000183
Pkcdelta	3.037828705	1.46E-25	2.28	2.64E-17
Plod	1.995293712	2.68E-105	1.34	0.0328873
pnt	2.303325292	7.52E-94	2.43	0.000230446
pot	1.576296886	4.82E-08	3.65	0.0000391
Ppa	4.194002774	4.21E-110	3.55	2.04E-12
ppk18	1.409388231	0.006721102	1.62	5.71E-10
prage	1.267538322	1.14E-34	2.11	3.44E-09
pre-lola-G	-2.513035853	6.73E-113	1.21	0.017610249
Prm	2.612023974	9.15E-125	2.65	0.00000115
ps	2.883989989	9.46E-242	3.33	3.44E-09
psd	-1.951496048	5.97E-15	2.91	0.000000491
ptc	3.919221778	1.50E-93	4.18	2.20E-10
Ptp52F	3.326096695	4.61E-15	2.96	0.033738921
Ptr	2.489335188	1.30E-18	4.42	1.29E-08
Pu	1.258283433	0.001595819	2.02	0.000000126
puc	1.167642803	2.08E-29	1.67	0.000335524
Pur-alpha	1.7919383	3.01E-43	2.08	0.017610249
Pvf1	-1.040071429	3.35E-20	3.28	9.90E-13
Pvr	2.108610609	2.24E-76	2.13	0.0000297
pyr	2.072795601	2.74E-33	1.26	0.0000767
qin	1.749870902	1.11E-35	2.7	0.006295952
qua	-2.082770043	5.51E-84	2	0.044834585
Rab23	-2.09026121	4.10E-79	1.22	0.004279173
Rab32	-1.918146776	6.28E-80	2.37	0.0000297
rau	2.403602636	1.45E-47	1.88	0.000335524
Rcd2	1.486709753	2.76E-21	2.13	0.017610249
rdgA	1.788040604	6.49E-26	1.22	0.002885152
Ret	-1.376423026	0.00000193	1.73	0.000158229
retn	-1.128520237	2.48E-22	2.21	0.004279173
Rgk1	2.609651229	0.00000232	1.75	0.004279173
rgn	2.588827577	6.80E-169	3.06	1.29E-08
RhoGAP102A	2.439922602	1.75E-10	1.74	0.000335524
RhoGAP18B	1.008937822	7.89E-19	1.21	0.023108261
RhoGEF3	-1.123505214	2.16E-18	1.12	0.0328873
RhoGEF64C	-1.078496523	7.06E-08	3.12	2.38E-09
RhoL	3.45507691	1.06E-73	2.05	0.001101306
RIC-3	3.549091585	2.45E-25	1.49	5.31E-08
robo2	5.950747434	1.38E-127	4.62	0.00000347
rols	2.555272524	8.85E-55	2.05	0.004279173
rost	-2.122724642	3.05E-92	2.48	2.04E-12
rpr	8.026587259	9.79E-63	3.41	6.57E-20
rt	-1.2954428	8.35E-15	1.78	0.000293012
ry	2.471886952	0.007450994	1.81	2.69E-12
sano	2.492075947	3.64E-18	2.55	0.000000126
Sap-r	1.484613099	1.45E-70	3.9	3.90E-11
scf	1.793046855	6.61E-87	1.05	0.023108261
Sclp	1.208292405	1.59E-09	2.15	0.0000767
scyl	1.516797904	1.06E-77	2.6	0.00013816
sd	2.595039493	1.91E-173	3.01	8.41E-08
sdt	1.216292256	1.14E-34	4.86	7.25E-11
Sema5c	2.070608049	1.38E-72	4.31	0.000000232
serp	1.88358141	0.00000188	2.14	4.42E-10
sev	3.646657786	6.50E-128	3.21	2.18E-27
shd	2.327956827	1.13E-13	1.76	0.002227064
shf	1.913121147	7.28E-09	2.29	0.0000297
shot	1.299355398	7.11E-28	1.73	0.000158229
sick	2.616768791	4.61E-67	3.73	9.99E-19
Sirup	1.641812924	0.000000425	2.93	2.20E-10
sisA	-5.540921498	0.000663907	1.43	0.000000126
Sk1	4.264474605	1.05E-38	1.82	0.023108261
Slc45-1	-1.155321908	0.0000169	3.15	0.000335524
SLC5A11	1.181902407	1.41E-22	1.48	0.023108261
slif	-3.764027673	2.61E-278	1.62	0.00000115
slow	1.536019292	2.26E-17	1.48	0.000000491
sls	3.316047045	2.16E-173	1.61	5.31E-08
smp-30	2.340546612	0.000319727	1.03	0.023108261
Smyd4-3	2.100317138	0.000101578	1.96	5.01E-12
SmydA-5	2.730984762	0.002645115	2.85	0.002885152
Snmp1	3.329652271	1.12E-25	1.03	0.0328873
snmRNA:128	3.61257723	4.08E-09	2.55	0.0000391
snmRNA:400	-2.37419637	0.000372321	2.78	0.000000365
Snoo	1.236964938	1.07E-14	2.27	0.012359101
snoRNA:Me28S-G2703c	2.002693544	0.00000172	1.86	0.002227064
snoRNA:Me28S-U3344b	1.900439704	0.004109854	2.02	0.006884141
snoRNA:Or-CD1	-3.197288421	0.00340274	1.27	0.023108261
snoRNA:Or-CD12	1.407923263	0.00000748	2.14	0.0000243
snoRNA:Psi28S-3385b	1.248661294	0.004046442	1.59	0.000000126
snRNA:U1:95Ca	-4.346177219	0.0000644	1.53	0.00147709
Sobp	2.704222743	2.08E-43	3.73	0.000147928
Sod3	-1.667818974	1.26E-44	1.1	0.002227064
sog	1.780737413	7.04E-14	3.36	5.71E-10
Sox102F	1.158668538	7.09E-09	2.7	0.00000219
Sox14	2.914396574	1.94E-194	2.09	0.0000391
SPARC	2.60322094	2.60E-126	2.05	0.002227064
Spat	1.853108603	0.0000273	3.81	1.71E-09
Spn31A	2.981254245	5.28E-08	3.82	3.07E-16
Spn42Dd	2.47449463	5.51E-18	2.34	0.00055867
SPoCk	-1.116863508	2.73E-29	0.85	0.0328873
spz	-1.837382351	6.65E-53	1.02	0.0328873
sr	2.094440911	0.001685313	3.91	0.000000232
Srpk79D	1.216268775	0.000385393	2.33	1.77E-09
Ssk	2.423743675	0.00223461	2.24	2.20E-10
stac	1.238778499	3.55E-21	2.74	0.001101306
stg	-2.090552366	3.29E-131	3.23	0.0000391
Strica	1.804179129	4.47E-26	4.04	0.000147928
stv	2.355634537	1.93E-42	3.57	2.90E-13
sty	1.157896614	2.68E-15	2.43	0.00000399
Sur	1.523026161	3.46E-13	2.59	0.0000696
Swim	2.060116809	7.14E-123	2.41	5.71E-10
Syp	3.768302254	1.35E-255	2.05	0.001475971
tai	1.908955428	2.48E-74	2.89	0.00000328
tal-2A	-1.53926099	2.28E-18	3.22	8.41E-08
tara	3.184909358	3.90E-143	4.08	3.99E-18
tau	2.623671029	0.0000121	1.29	0.017610249
Tep3	2.774505734	0.00000036	3.95	4.44E-27
Tet	2.817888441	7.19E-20	2.3	0.000335524
Tg	1.583684742	6.73E-37	2.8	0.000147928
Thor	2.876522141	3.34E-109	1.24	0.0328873
tim	2.514367692	4.47E-70	2.39	0.000147928
Tina-1	1.020217355	4.41E-19	3.37	2.73E-15
Tl	-1.312829426	9.11E-38	2.32	0.0000391
Tm2	2.746445673	2.63E-122	3.03	0.000000189
tmod	1.526026399	4.16E-62	2.78	0.000000365
toc	-1.852119663	1.17E-63	3.45	5.16E-14
Toll-7	2.960635218	0.002337659	1.33	0.023108261
Tollo	1.678766043	1.70E-48	3.01	8.41E-08
Traf4	2.338768242	5.41E-22	1.77	0.000158229
Traf-like	2.929764181	4.01E-59	2.63	1.96E-08
Trpm	1.289854122	3.17E-27	1.91	0.009809272
Tsp3A	1.066823178	7.86E-11	1.21	0.00055867
Tsp42Ee	1.692541131	8.11E-75	1.1	0.002885152
Tsp42Ei	2.791630525	1.46E-10	2.31	0.000000491
Tsp42El	3.171541197	5.54E-35	2.43	1.71E-11
Tsp5D	2.772025104	0.001311425	2.44	4.42E-10
tw	3.302754249	0.0000411	1.78	0.044834585
tws	-1.063917181	3.85E-45	1.15	0.00000818
tx	4.610497783	0.003422507	3.1	0.000147928
UGP	-1.587091207	1.43E-59	1.55	0.0328873
Unc-115a	1.75978904	7.61E-61	1.14	0.00055867
Unc-89	3.489448613	2.82E-106	3.09	0.000147928
Use1	-1.091696694	7.12E-14	4.17	1.45E-09
ush	1.263110677	8.16E-33	2.53	0.000000232
vari	1.31763147	2.28E-30	1.57	0.012359101
Vdup1	2.180893073	0.002443359	3.83	7.35E-16
vir-1	3.472220776	4.12E-126	3.06	0.0000019
Vm26Ac	-5.821566956	8.42E-11	1.95	0.00000399
vri	2.982608073	1.04E-85	2.67	0.004279173
wat	3.247337929	4.25E-25	2.08	0.006884141
wb	2.877035782	4.76E-54	1.14	0.023108261
wdp	1.956700596	2.87E-57	1.77	6.40E-17
wech	-1.254443348	6.57E-44	1.32	0.017610249
wgn	2.879810675	6.78E-111	3.64	0.000158229
wnd	1.042860541	3.65E-17	2.93	0.0000767
Wnt2	2.844447979	2.30E-11	3.45	7.52E-21
wtrw	-1.469953829	2.09E-10	3.63	5.71E-15
wupA	2.664180125	2.74E-119	1.57	0.012359101
Xrp1	3.053324174	3.85E-243	1.44	0.002885152
yellow-c	1.09523711	1.23E-09	1.26	0.0328873
yellow-h	5.586818231	1.25E-68	2.44	0.0000297
yuri	2.211668769	1.37E-57	0.97	0.0328873
Zasp52	1.972597509	6.32E-97	4.29	3.38E-26
zfh2	3.941477938	1.29E-46	3.32	9.90E-13
zip	1.42371433	1.64E-49	2.65	0.002227064
zld	-2.06648237	1.13E-44	2.98	1.74E-32
zormin	3.640477741	2.27E-172	3.26	2.04E-12
zyd	1.586126782	9.30E-21	3.51	3.10E-27
			1.67	3.44E-09
			1.66	0.0328873
