# Supplementary material for: Transcriptional repression of reaper by Stand still ensures female germline development in Drosophila
Source: PLoS Genet. 2026 Mar 5;22(3):e1012041. doi: 10.1371/journal.pgen.1012041 (PMC12962474; doi:10.1371/journal.pgen.1012041)
Supplement: S4 Table — (CSV) [file pgen.1012041.s011.csv]

S4 Table. List of primers used for the construction of transgenes in this study.
Fragments	Primer label	Primer sequence
6~Myc-Stil-FL	Myc-Stil-FL_Fw	CACCATGTCCGTAAACTTGGACGGTT
	Myc-Stil-FL_Rv	TTACAGATTCGGCTCAAACTG
6~Myc-Stil-NT	Myc-Stil-FL_Fw	CACCATGTCCGTAAACTTGGACGGTT
	Myc-Stil-NT_Rv	AGCTTTATCTGAAGTGGAATCTTC
6~Myc-Stil-CT	Myc-Stil-CT_Fw	CACCATGAATCTACCAAATATCCCTAAGAAC
	Myc-Stil-FL_Rv	TTACAGATTCGGCTCAAACTG
6~Myc-Stil-AAYA_5f fragment	Myc-Stil-FL_Fw	CACCATGTCCGTAAACTTGGACGGTT
	Myc-Stil-AAYA_5ffr_Rv	CGGAGCGTAGGCGGCTTGACCGTAACATTGTC
6~Myc-Stil-AAYA_3f fragment	Myc-Stil-AAYA_3ffr_Fw	AAGGCCGCCTACGCTCCGCCGGATCGGATTTA
	Myc-Stil-FL_Rv	TTACAGATTCGGCTCAAACTG
GFP fragment (DamID)	DamID_GFP_Fw	ATCTGGATCCTCTAGCAAAATGGTGAGCAAGGGC
	DamID_GFP_Rv	GCGATTTTTCTTCATGTTATTACTTGTACAGCTCGTC
Dam (Dam-Stil) fragment (DamID)	DamID_Dam_Fw	GACGAGCTGTACAAGTAATAACATGAAGAAAAATCGC
	DamID_Dam (Dam-Stil)_Rv	GCCACCGCCTCCACCCAGATCCTCTTCAGAG
Dam (Dam-alone) fragment (DamID)	DamID_Dam_Fw	GACGAGCTGTACAAGTAATAACATGAAGAAAAATCGC
	DamID_Dam (Dam-only)_Rv	CGAGGTCGACTCTAGTTACAGATCCTCTTCAGAG
Stil fragment (DamID)	DamID_Stil_Fw	GGTGGAGGCGGTGGCATGTCCGTAAACTTG
	DamID_Stil_Rv	CGAGGTCGACTCTAGTTACAGATTCGGCTC
