# Supplementary material for: Transcriptional repression of reaper by Stand still ensures female germline development in Drosophila
Source: PLoS Genet. 2026 Mar 5;22(3):e1012041. doi: 10.1371/journal.pgen.1012041 (PMC12962474; doi:10.1371/journal.pgen.1012041)
Supplement: S5 Table — (CSV) [file pgen.1012041.s012.csv]

S5 Table. List of primers used for RT-PCR and qRT-PCR in this study.
Primer label	Primer sequence	Source
stil_RT-PCR_Fw	TGAAGGTGGCTGCACTGGAAG	Current study
stil_ RT-PCR_Rv	CTGGCGCGGAGTCTAGTTGG	Current study
stil_qRT-PCR_Fw	TTGGGCAAACTCCATGAAATGA	Current study
stil_qRT-PCR_Rv	GTGGACATGCAAGCTGCTG	Current study
Tubulin_Fw	GGTAACCGTCGAAATCAGTGTT	(Xu et al., 2024)
Tubulin_Rv	TGGCTTTTCTGCTATACGTGTC	(Xu et al., 2024)
rp49_Fw	ATGACCATCCGCCCAGCATAC	(Xu et al., 2024)
rp49_Rv	CTGCATGAGCAGGACCTCCAG	(Xu et al., 2024)
sxl_Fw	CTCACCTTCGATCGAGGGTGTA	(Moschall et al., 2019)
sxl_Rv	GATGGCAGAGAATGGGAC	(Moschall et al., 2019)
rpr_Fw	CGATCAGGCGACTCTGTTG	Current study
rpr_Rv	CGGACTTTCTTCCGGTCTTC	Current study
hid_Fw	GAACTGCAGGAGCGAAAGC	Current study
hid_Rv	GTTCTTGTGTCCCGTCAACC	Current study
Reference
Moschall, R., Rass, M., Rossbach, O., Lehmann, G., Kullmann, L., Eichner, N., Strauss, D., Meister, G., Schneuwly, S., Krahn, M. P. & Medenbach, J. (2019). Drosophila Sister-of-Sex-lethal reinforces a male-specific gene expression pattern by controlling Sex-lethal alternative splicing. Nucleic Acids Research, 47(5), 2276?2288. https://doi.org/10.1093/nar/gky1284
Xu, F., Suyama, R., Inada, T., Kawaguchi, S. & Kai, T. (2024). HemK2 functions for sufficient protein synthesis and RNA stability through eRF1 methylation during Drosophila oogenesis. Development, 151(14). https://doi.org/10.1242/dev.202795
