# Supplementary material for: Transcriptional repression of reaper by Stand still ensures female germline development in Drosophila
Source: PLoS Genet. 2026 Mar 5;22(3):e1012041. doi: 10.1371/journal.pgen.1012041 (PMC12962474; doi:10.1371/journal.pgen.1012041)
Supplement: S1 Data — (XLSX) [file pgen.1012041.s013.xlsx]

## Sheet: Figure 1
	yw			stilEY-CyO			stilEY			Df-stilEY			stilEY Myc-Stil-FL							yw				stilEY/CyO				stilEY				stilEY/Df				stil-KO,Stil-FL
Figure 1D	positive	ovary	%	positive	ovary	%	positive	ovary	%	positive	ovary	%	positive	ovary	%			Figure 1E		died eggs	hatched eggs	all eggs	hatching rate (%)	died eggs	hatched eggs	all eggs	hatching rate (%)	died eggs	hatched eggs	all eggs	hatching rate (%)	died eggs	hatched eggs	all eggs	hatching rate (%)	died eggs	hatched eggs	all eggs	hatching rate (%)
	18	18	100	12	12	100	0	19	0	0	16	0	11	11	100				Exp1	12	92	104	88.4615	19	62	81	76.5432	0	0	0	#DIV/0!	0	0	0	#DIV/0!	24	69	93	74.1935
	17	17	100	13	13	100	0	17	0	0	17	0	17	17	100				Exp2	11	77	88	87.5	23	83	106	78.3019	0	0	0	#DIV/0!	0	0	0	#DIV/0!	21	60	81	74.0741
	15	15	100	18	18	100	0	16	0	0	11	0	17	17	100				Exp3	9	87	96	90.625	10	42	52	80.7692	0	0	0	#DIV/0!	0	0	0	#DIV/0!	15	34	49	69.3878
	15	15	100	13	13	100	0	17	0	0	12	0	14	14	100
	17	17	100	12	12	100	0	12	0	0	11	0	14	14	100
	16	16	100	17	17	100	1	14	7.14286	0	12	0	21	21	100
	17	17	100	12	12	100	0	12	0	0	22	0	16	16	100
	15	15	100	14	14	100	0	21	0	0	13	0	15	15	100
	14	14	100	15	15	100	0	11	0	0	7	0	19	19	100
	13	13	100	14	14	100	0	8	0	0	13	0	16	16	100
							0	14	0	0	12	0	11	11	100
							0	13	0	0	15	0	11	11	100
							0	19	0				19	19	100
							0	19	0				20	20	100
													16	16	100

## Sheet: Figure 2
	(2^-ΔΔCt)	rp49	stil				control			stil-KD					Genotype	TUNEL-positive				stilEY		stilEY, p35		stilEY, DIAP1
Figure 2A	con-1	1	1			Figure 2C and 2D	survived	diiferentiated	whole	survived	diiferentiated	whole		Figure 2F	control	0			Figure 2H	positive	ovary	positive	ovary	positive	ovary
	con-2	1	1				20	20	20	16	10	18			control	0				2	16	21	21	6	20
	con-3	1	1				17	17	17	14	2	18			control	0				0	11	16	16	1	20
	KD-1	1.14469	0.115312				18	18	18	16	2	17			control	0				0	16	14	14	11	21
	KD-2	1.20962	0.10283				18	18	18	11	4	14			control	0				0	15	22	22	1	18
	KD-3	0.966634	0.100556				19	19	19	18	5	19			control	2				0	12	14	14	3	24
							17	17	17	15	2	18			control	0				0	13	20	20	5	20
							17	17	17	15	5	15			control	2				0	18	16	16	4	15
							18	18	18	15	2	17			control	1				0	12	21	21	5	18
							19	19	19	10	4	19			control	1				0	9	15	15	12	16
							19	19	19	16	6	19			control	1				1	15	21	21	15	19
							20	20	20	9	4	18			control	0				1	16	18	18	12	15
							20	20	20	15	8	19			control	0				0	15	16	16	11	18
							20	20	20	15	7	15			control	9				0	15	214	214	11	19
							18	18	18	12	3	13			control	2				3	17			9	16
							19	19	19	13	7	15			control	1				0	10			15	20
							19	19	19	17	1	17			control	3				7	210			11	18
							20	20	20	14	4	14			control	0								12	19
							21	21	21	16	8	16			control	11								12	22
							20	20	20	11	3	15			control	11								156	338
							20	20	20	16	4	17			control	0
							20	20	20	12	5	15			control	2
										15	4	15			control	0
										12	2	14			control	0
										11	5	13			control	1
															control	0
															control	0
															control	1
															control	1
															control	8
															control	0
															control	1
															control	2
															control	3
															control	2
															control	0
															control	0
															control	0
															control	0
															control	0
															control	0
															control	0
															control	0
															control	0
															control	1
															control	0
															control	1
															control	0
															control	0
															control	0
															control	0
															control	0
															control	0
															control	0
															control	0
															control	5
															control	0
															control	0
															control	12
															control	0
															control	0
															control	4
															control	0
															control	2
															control	0
															control	0
															control	0
															control	0
															control	0
															control	0
															control	0
															control	0
															control	0
															control	6
															control	4
															control	7
															control	13
															control	1
															control	0
															control	5
															control	0
															control	0
															control	0
															control	3
															control	5
															control	0
															control	0
															control	0
															control	0
															control	0
															control	0
															control	0
															control	0
															control	0
															control	0
															control	0
															control	0
															control	0
															control	0
															control	0
															control	0
															control	2
															stil-KD	9
															stil-KD	13
															stil-KD	9
															stil-KD	6
															stil-KD	3
															stil-KD	2
															stil-KD	4
															stil-KD	13
															stil-KD	0
															stil-KD	15
															stil-KD	21
															stil-KD	4
															stil-KD	1
															stil-KD	12
															stil-KD	4
															stil-KD	0
															stil-KD	2
															stil-KD	5
															stil-KD	15
															stil-KD	3
															stil-KD	8
															stil-KD	1
															stil-KD	6
															stil-KD	15
															stil-KD	10
															stil-KD	3
															stil-KD	12
															stil-KD	2
															stil-KD	0
															stil-KD	20
															stil-KD	15
															stil-KD	0
															stil-KD	0
															stil-KD	0
															stil-KD	11
															stil-KD	7
															stil-KD	0
															stil-KD	4
															stil-KD	8
															stil-KD	1
															stil-KD	7
															stil-KD	4
															stil-KD	7
															stil-KD	9
															stil-KD	0
															stil-KD	8
															stil-KD	16
															stil-KD	17
															stil-KD	14
															stil-KD	13
															stil-KD	3
															stil-KD	13
															stil-KD	9
															stil-KD	10
															stil-KD	13
															stil-KD	23
															stil-KD	27
															stil-KD	2
															stil-KD	24
															stil-KD	4
															stil-KD	11
															stil-KD	7
															stil-KD	15
															stil-KD	27
															stil-KD	0
															stil-KD	12
															stil-KD	16
															stil-KD	0
															stil-KD	7
															stil-KD	9
															stil-KD	17
															stil-KD	7
															stil-KD	0
															stil-KD	0
															stil-KD	2
															stil-KD	1
															stil-KD	0
															stil-KD	0
															stil-KD	6
															stil-KD	7
															stil-KD	5
															stil-KD	17
															stil-KD	8
															stil-KD	5
															stil-KD	6
															stil-KD	4
															stil-KD	14
															stil-KD	9
															stil-KD	9
															stil-KD	9
															stil-KD	17
															stil-KD	7
															stil-KD	24
															stil-KD	18
															stil-KD	15
															stil-KD	7
															stil-KD	31
															stil-KD	16
															stil-KD	3
															stil-KD	7
															stil-KD	0
															stil-KD	9
															stil-KD	5
															stil-KD	8
															stil-KD	3
															stil-KD	5
															stil-KD	4
															stil-KD	12
															stil-KD	9
															stil-KD	11
															stil-KD	15
															stil-KD	25

## Sheet: Figure 3
	GeneID	current_symbol	log2FoldChange	-log10changed_padj				GeneID	current_symbol	log2average_CPM	log2FoldChange	log10changed_padj				(2^-ΔΔCt)	rp49	rpr	hid				stil-con, rpr-con			stil-KO, rpr-con			stil-con, rpr-KO			stil-KO, rpr-KO						stil-con, rpr-con				stil-con, rpr-KO				stil-KO, rpr-con
Figure 3A	FBgn0000003	7SLRNA:CR32864	-1.26271	0.557945			Figure 3B and 3C	FBgn0000014	abd-A	3.7113	3.51683	67.5935			Figure 3D	con, p35-1	1	1	1			Figure 3F and 3G	surived	whole ovariole	differentiation	surived	whole ovariole	differentiated	surived	whole ovariole	differentiated	surived	whole ovariole	differentiated			Figure 3H	died eggs	hatched eggs	all eggs	hatching rate (%)	died eggs	hatched eggs	all eggs	hatching rate (%)	died eggs	hatched eggs	all eggs	hatching rate (%)
	FBgn0000008	a	0.513767	3.78508				FBgn0000015	Abd-B	0.306096	2.85249	4.34872				con, p35-2	1	1	1				19	19	19	1	16	0	20	20	20	14	15	14				39	96	135	71.1111	11	4	15	26.6667	N/A	N/A	0	0
	FBgn0000014	abd-A	3.51683	67.5935				FBgn0000273	Pka-C1	7.19383	-0.816415	17.0985				con, p35-3	1	1	1				20	20	20	6	15	0	22	22	22	16	16	16				33	88	121	72.7273	11	3	14	21.4286	N/A	N/A	0	0
	FBgn0000015	Abd-B	2.85249	4.34872				FBgn0000320	eya	5.74899	2.86863	120.767				stilEY, p35-1	1.63835	676.036	18.4792				16	16	16	1	17	0	21	21	21	18	18	18				47	102	149	68.4564	9	5	14	35.7143	N/A	N/A	0	0
	FBgn0000017	Abl	-0.731053	12.8633				FBgn0000352	cos	6.05761	-1.19168	27.5575				stilEY, p35-2	1.33275	781.982	14.8189				17	17	17	1	14	0	10	11	10	19	19	19
	FBgn0000018	abo	-0.104096	0.235497				FBgn0000477	DNaseII	-1.35776	1.87436	0.557451				stilEY, p35-3	1.6314	751.092	12.8745				16	16	16	4	18	0	17	17	17	18	19	18
	FBgn0000024	Ace	2.36427	10.1537				FBgn0000546	EcR	6.74428	0.706829	10.8996											21	21	21	5	17	0	17	17	17	24	25	24
	FBgn0000028	acj6	1.4934	1.00553				FBgn0000577	en	-1.30715	5.14765	2.58513											17	17	17	0	15	0	16	16	16	18	18	18
	FBgn0000032	Acph-1	-0.205792	1.45161				FBgn0001075	ft	-1.11515	0.963801	0.288695											15	15	15	1	15	1	16	16	16	17	17	17
	FBgn0000038	nAChRβ1	1.54117	1.40012				FBgn0001977	CIAPIN1	5.45833	0.262135	1.59215											19	19	19	5	17	0	15	15	15	22	27	22
	FBgn0000042	Act5C	-0.191089	1.49877				FBgn0002174	CG5504	6.7058	0.169359	0.908082											16	16	16	9	16	1	16	16	16	19	20	19
	FBgn0000043	Act42A	1.55093	73.3851				FBgn0002413	dco	8.21757	-0.536433	12.0306												176		5	14	0	16	16	16	21	21	21
	FBgn0000044	Act57B	2.54637	112.924				FBgn0002622	RpS3	11.3392	0.695944	18.6383														3	16	0	19	19	19		215
	FBgn0000046	Act87E	2.44125	47.5513				FBgn0002781	mod(mdg4)	8.49121	-1.02332	37.5272														9	17	0	19	19	19
	FBgn0000047	Act88F	1.24816	0.342551				FBgn0002962	nos	7.67571	-1.43565	36.2534														7	15	0	18	20	18
	FBgn0000052	Pfas	0.430854	4.9393				FBgn0003079	Raf	6.05225	-0.810549	14.0101														0	15	0		245
	FBgn0000053	Gart	0.535178	9.86012				FBgn0003118	pnt	5.69872	2.30333	93.1238														4	16	0
	FBgn0000055	Adh	0.959554	24.8239				FBgn0003205	Ras85D	7.36373	-0.388645	5.19044															253
	FBgn0000056	Adhr	0.958975	24.6946				FBgn0003360	sesB	11.3029	0.305155	4.95078
	FBgn0000057	adp	-0.482245	4.34969				FBgn0003444	smo	5.42401	-0.615864	5.79048
	FBgn0000063	Mps1	-1.73656	36.064				FBgn0003607	Su(var)205	7.51285	-0.595325	12.3757
	FBgn0000064	Ald1	1.37454	57.2684				FBgn0003656	sws	7.87759	0.0374146	0.161573
	FBgn0000071	Ama	7.24619	6.92082				FBgn0003731	Egfr	6.17704	2.40792	77.8665
	FBgn0000075	amd	-4.60548	56.9469				FBgn0003733	tor	5.99692	-0.820538	11.4868
	FBgn0000077	amx	-0.821315	4.68613				FBgn0003882	tub	6.35838	-0.522437	6.90658
	FBgn0000078	Amy-d	3.76437	0.878627				FBgn0003892	ptc	3.94853	3.91922	92.8239
	FBgn0000079	Amy-p	3.64599	0.913297				FBgn0003997	hid	5.9076	3.80965	166.266
	FBgn0000083	AnxB9	1.32572	65.8827				FBgn0004363	porin	10.0623	-0.311831	3.76346
	FBgn0000084	AnxB10	0.440526	4.15927				FBgn0004436	Ubc6	7.18627	0.0996272	0.483414
	FBgn0000092	dyw	2.39065	1.98835				FBgn0004569	aos	3.2598	-0.301151	0.594466
	FBgn0000097	aop	0.577605	8.63264				FBgn0004583	ex	5.24472	1.99152	63.2366
	FBgn0000100	RpLP0	0.447583	8.95861				FBgn0004647	N	6.61228	1.92326	44.2958
	FBgn0000108	Appl	-1.96387	6.21325				FBgn0004797	mdy	4.8627	-0.20574	0.692145
	FBgn0000109	Aprt	-0.41717	1.92419				FBgn0005613	Sox15	-1.52747	3.27144	1.00106
	FBgn0000114	bru1	-1.27244	48.821				FBgn0005672	spi	5.61371	0.134519	0.454859
	FBgn0000115	Arl1	-0.274242	1.42357				FBgn0010382	CycE	6.94343	-2.64511	205.717
	FBgn0000116	Argk1	0.778917	18.3335				FBgn0010441	pll	5.44294	-0.0612475	0.180417
	FBgn0000117	arm	-0.230734	2.49238				FBgn0010501	Dcp-1	5.64948	0.00733753	0.0189315
	FBgn0000119	arr	1.29466	22.857				FBgn0011676	Nos	-0.0790263	-1.7566	1.47057
	FBgn0000139	ash2	-0.0745792	0.227273				FBgn0011706	rpr	2.72014	8.02659	62.0092
	FBgn0000140	asp	-2.25721	104.498				FBgn0011739	wts	6.78205	-1.10988	30.5214
	FBgn0000146	aub	0.0485943	0.159743				FBgn0011763	Dp	7.98568	-0.490004	8.50864
	FBgn0000147	aurA	-2.48681	57.3363				FBgn0011766	E2f1	7.85328	-0.849325	27.6615
	FBgn0000150	awd	0.0527666	0.220129				FBgn0013726	pnut	8.2049	-0.20936	1.73777
	FBgn0000152	Axs	-0.0155046	0.0351895				FBgn0013762	Cdk5	5.11284	-0.241437	1.0511
	FBgn0000153	b	0.027483	0.0169745				FBgn0014340	mof	5.13499	-0.555829	3.46096
	FBgn0000158	bam	-1.92291	26.3696				FBgn0015245	Hsp60A	9.9737	-0.0385514	0.152171
	FBgn0000163	baz	0.473407	3.28876				FBgn0015247	Diap2	6.67883	-0.196398	1.10777
	FBgn0000166	bcd	-3.06284	129.186				FBgn0015277	Pi3K59F	5.11367	0.482996	3.4943
	FBgn0000173	ben	-0.452787	6.12494				FBgn0015509	Cul1	8.32793	-0.987878	35.0159
	FBgn0000179	bi	-0.245063	0.0411099				FBgn0015544	spag	5.61443	-1.11487	19.4868
	FBgn0000180	bib	1.98515	18.3925				FBgn0015664	Dref	6.3603	0.201828	1.14709
	FBgn0000181	bic	0.252719	3.05762				FBgn0015799	Rbf	7.3219	-0.971819	26.2048
	FBgn0000182	BicC	-4.58715	305				FBgn0015924	crq	8.11624	0.22151	1.88131
	FBgn0000183	BicD	-1.26582	45.8327				FBgn0017579	RpL14	10.9536	0.77606	16.6253
	FBgn0000212	brm	-0.0440334	0.164743				FBgn0019686	lok	7.81613	-1.79003	116.582
	FBgn0000221	brn	-0.99728	6.13668				FBgn0019952	Orct	2.81781	0.822885	2.55794
	FBgn0000228	Nin	-0.519806	5.31695				FBgn0019972	Drice	6.45881	-0.0233828	0.071874
	FBgn0000229	bsk	2.03997	53.1739				FBgn0020224	Cbl	6.98424	-1.87689	104.097
	FBgn0000239	bur	-0.571743	10.8447				FBgn0020261	pcm	6.7778	-0.175013	0.904547
	FBgn0000241	bw	-1.13656	6.83863				FBgn0020381	Dredd	5.06672	0.803807	9.20482
	FBgn0000244	by	2.19709	59.4908				FBgn0020386	Pdk1	7.29854	-1.80189	67.2306
	FBgn0000246	c(3)G	-0.535127	3.38863				FBgn0020415	Idgf2	7.252	1.85565	56.3788
	FBgn0000247	ca	-0.323216	2.08768				FBgn0021761	Nup154	7.48598	-0.8344	24.2284
	FBgn0000250	cact	-1.03606	32.0696				FBgn0021796	Tor	6.51468	0.442735	2.77956
	FBgn0000251	cad	-2.69806	185.067				FBgn0022027	Vps25	4.81643	-0.396418	2.00435
	FBgn0000253	Cam	-0.631257	15.9706				FBgn0022984	qkr58E-3	5.7128	0.741283	9.94692
	FBgn0000256	capu	0.0703035	0.187038				FBgn0023076	Clk	3.13644	3.99794	58.0462
	FBgn0000257	car	-0.294015	1.9471				FBgn0024187	syd	5.65459	0.274723	1.44646
	FBgn0000259	CkIIβ	-0.417365	5.26281				FBgn0024250	brk	4.17056	1.76567	20.1107
	FBgn0000261	Cat	1.35283	42.3979				FBgn0024291	Sirt1	6.89553	-0.585069	8.54363
	FBgn0000273	Pka-C1	-0.816415	17.0985				FBgn0024329	Mekk1	7.44727	-0.0277267	0.081531
	FBgn0000274	Pka-C2	-0.894334	1.06157				FBgn0024371	E2f2	5.8562	-1.54935	39.3251
	FBgn0000276	CecA1	0.877206	0.45639				FBgn0024732	Drep1	6.30325	-1.80053	73.4248
	FBgn0000277	CecA2	0.732183	0.129873				FBgn0025111	Ant2	2.82678	1.64804	10.821
	FBgn0000279	CecC	0.663389	0.168904				FBgn0025637	SkpA	8.62719	0.259435	2.17787
	FBgn0000283	Cp190	-0.71823	13.9706				FBgn0025790	TBPH	5.7779	0.876676	14.6345
	FBgn0000286	Cf2	-0.692216	8.71444				FBgn0025825	HDAC3	-2.31995	0.144951	0.561957
	FBgn0000289	cg	-0.56011	10.251				FBgn0025878	wrapper	-1.11894	1.42728	0.493547
	FBgn0000299	Col4a1	3.84981	305				FBgn0026080	Tip60	5.04047	-0.57064	4.91721
	FBgn0000307	chif	-0.922904	28.8633				FBgn0026252	msk	9.54631	-0.52521	6.86646
	FBgn0000308	chic	0.300417	4.47886				FBgn0026319	Traf4	3.24596	2.33877	21.2668
	FBgn0000316	cin	-0.0523638	0.180585				FBgn0026323	Tak1	6.4205	-0.26379	1.80034
	FBgn0000317	ck	-0.155699	0.547324				FBgn0026379	Pten	5.46684	-0.908917	8.83268
	FBgn0000318	cl	-0.104203	0.359801				FBgn0026404	Dronc	6.41045	-0.107959	0.466458
	FBgn0000319	Chc	0.0937852	0.471936				FBgn0027609	morgue	5.13431	-0.394626	2.27337
	FBgn0000320	eya	2.86863	120.767				FBgn0028406	Drep4	3.90128	0.60856	6.1986
	FBgn0000326	clt	0.0162544	0.0340808				FBgn0028408	Drep2	7.83167	-1.88627	73.8386
	FBgn0000330	cm	-0.360794	2.19541				FBgn0028484	Ack	6.09443	-0.497744	4.42713
	FBgn0000337	cn	1.1125	0.781166				FBgn0029093	cathD	8.66984	0.47155	6.30627
	FBgn0000339	cni	-0.329164	1.82253				FBgn0029131	Debcl	6.52124	-1.03214	26.4237
	FBgn0000346	comt	1.38227	7.22695				FBgn0029522	CG13373	-2.31995	-1.14557	17.3788
	FBgn0000351	cort	-3.13772	130.75				FBgn0029524	CG3176	1.72781	0.612498	0.873762
	FBgn0000352	cos	-1.19168	27.5575				FBgn0029594	Coa8	4.96728	-0.545702	3.40467
	FBgn0000355	Cp15	-14.591	108.176				FBgn0029800	lin-52	4.28436	-0.834852	5.56225
	FBgn0000356	Cp16	-12.9269	56.4437				FBgn0029891	Pink1	7.29763	-0.209505	1.46898
	FBgn0000357	Cp18	-10.4389	121.78				FBgn0029895	CG14441	5.42973	0.767097	8.42597
	FBgn0000358	Cp19	-13.271	80.0615				FBgn0030028	Corp	4.82011	-0.213725	0.688944
	FBgn0000359	Cp36	-13.053	305				FBgn0030263	CG2076	-2.31995	-0.212727	1.3191
	FBgn0000360	Cp38	-13.6922	286.654				FBgn0030613	Rab3-GEF	1.24014	-0.846446	1.19127
	FBgn0000370	crc	0.864828	32.9706				FBgn0030941	wgn	5.13045	2.87981	110.169
	FBgn0000376	crm	-1.7551	59.0645				FBgn0031030	Tao	8.27475	-1.16599	45.104
	FBgn0000377	crn	0.594748	6.89279				FBgn0031043	Naa20A	5.90931	-0.405542	3.258
	FBgn0000382	csw	-0.232271	1.42261				FBgn0031263	Tspo	3.88292	0.710364	10.7545
	FBgn0000384	cta	-0.844429	16.7399				FBgn0031384	CG4238	6.22379	-1.16371	20.6596
	FBgn0000392	cup	-1.48235	58.2874				FBgn0031392	AIF	7.10989	-0.59118	8.27737
	FBgn0000394	cv	0.87678	8.67366				FBgn0031683	CG4230	4.86566	0.406926	2.0635
	FBgn0000395	cv-2	1.55897	5.63078				FBgn0031728	Hsp60C	-0.672592	2.48313	1.58686
	FBgn0000404	CycA	-2.80373	262.006				FBgn0031820	Daxx	6.887	-0.680615	10.0953
	FBgn0000405	CycB	-2.51769	192.085				FBgn0032006	Pvr	5.86814	2.10861	75.6498
	FBgn0000406	Cyt-b5-r	1.80742	9.27409				FBgn0032209	Hand	-1.69414	-0.967938	0.176467
	FBgn0000411	D	3.54713	1.69783				FBgn0032816	Nf-YB	2.99025	0.229982	0.392677
	FBgn0000412	D1	-0.264684	2.76121				FBgn0032929	Mcm10	6.04634	-1.7155	55.7799
	FBgn0000414	Dab	-0.305546	1.47291				FBgn0033051	Strica	4.05977	1.80418	25.3497
	FBgn0000416	Sap-r	1.48461	69.8386				FBgn0033483	egr	5.2148	2.97968	82.1209
	FBgn0000422	Ddc	0.101275	0.038346				FBgn0033624	CG12384	6.22889	0.157865	0.481567
	FBgn0000426	SmF	-0.660977	6.88273				FBgn0033659	Damm	-0.730579	1.98079	1.25656
	FBgn0000427	dec	-4.29394	27.2343				FBgn0033690	EndoG	4.33578	-0.962387	14.3116
	FBgn0000447	Dhod	-0.17401	1.11727				FBgn0033716	Den1	5.85639	-0.279266	1.50845
	FBgn0000448	Hr3	-0.849939	4.03527				FBgn0033738	DUBAI	6.40208	-0.0980116	0.423357
	FBgn0000449	dib	0.255729	0.336873				FBgn0033783	CG17019	6.17295	-0.822577	13.6216
	FBgn0000451	ect	2.43082	5.82681				FBgn0033784	SCCRO3	5.56413	-0.571993	5.58503
	FBgn0000454	Dip-B	1.2904	7.97062				FBgn0033971	CG10209	5.43734	-1.1726	21.1878
	FBgn0000455	Dip-C	0.835856	14.0899				FBgn0033985	CG10257	-1.65707	3.09722	1.22771
	FBgn0000459	disco	2.23196	4.54668				FBgn0034246	Dcr-2	7.41568	1.07091	29.1938
	FBgn0000463	Dl	-1.00286	18.9747				FBgn0034279	CG18635	-0.857078	2.23532	1.17624
	FBgn0000464	Lar	0.524616	4.70997				FBgn0034314	nopo	4.48272	-2.12638	49.5017
	FBgn0000473	Cyp6a2	1.93558	2.66331				FBgn0034366	Atg7	5.3808	-0.383998	2.52032
	FBgn0000477	DNaseII	1.87436	0.557451				FBgn0034368	zda	6.85747	0.564003	8.80688
	FBgn0000479	dnc	-0.740518	12.7496				FBgn0034727	mRpS29	6.3623	-0.140187	0.641178
	FBgn0000482	dor	0.0367539	0.0846256				FBgn0034763	RYBP	6.18139	-1.33876	37.1046
	FBgn0000489	Pka-C3	0.495326	2.84262				FBgn0034894	sigmar	5.83313	-1.28197	29.262
	FBgn0000490	dpp	1.66618	8.68194				FBgn0034970	yki	5.74207	-0.125359	0.473081
	FBgn0000499	dsh	-1.28053	34.2472				FBgn0035402	Usp5	7.66317	-0.751985	12.8996
	FBgn0000504	dsx	3.19676	100.387				FBgn0035793	CG7546	6.77072	0.326903	2.75964
	FBgn0000520	dwg	-0.119676	0.327968				FBgn0035852	CG7387	-1.40464	0.783217	0.194517
	FBgn0000524	dx	-0.66937	8.74715				FBgn0035871	BI-1	6.8108	0.40041	4.67366
	FBgn0000533	ea	0.00902109	0.0206536				FBgn0036165	chrb	7.84031	-0.46373	5.09474
	FBgn0000535	eag	0.459703	0.102155				FBgn0036323	CG14118	0.541642	-3.56586	7.59688
	FBgn0000536	eas	-1.29893	25.7825				FBgn0036580	PDCD-5	5.43506	-0.371925	2.17839
	FBgn0000541	E(bx)	-0.995426	29.0804				FBgn0036786	skl	-1.44372	5.27715	2.50782
	FBgn0000542	ec	2.98371	84.9747				FBgn0036887	CG9231	6.19543	-0.692194	10.5243
	FBgn0000543	ecd	0.0299568	0.0863594				FBgn0037481	MAGE	4.8068	-1.31233	18.2596
	FBgn0000546	EcR	0.706829	10.8996				FBgn0037506	Mics1	-1.64048	0.467988	0.0803957
	FBgn0000547	ed	0.414618	5.60206				FBgn0037644	CG11964	5.9419	-0.628058	6.43533
	FBgn0000557	eEF1α2	1.90586	7.43771				FBgn0037760	FBXO11	7.25366	-0.809324	13.0716
	FBgn0000559	eEF2	0.677245	20.1918				FBgn0038055	trus	5.00309	-0.641779	5.57349
	FBgn0000562	egl	0.0110066	0.0386843				FBgn0038167	Lkb1	6.26488	-1.11514	31.1152
	FBgn0000565	MsrA	1.01188	15.6819				FBgn0038196	CG9922	5.53079	-0.50896	3.01188
	FBgn0000566	Cth	-0.419745	4.43652				FBgn0038233	HtrA2	4.89801	-0.598034	4.34582
	FBgn0000567	Eip74EF	0.592689	5.05899				FBgn0038365	CG9593	-2.12497	0.524051	0.253536
	FBgn0000568	Eip75B	2.56208	140.109				FBgn0038519	Prx3	6.80367	0.343991	3.51479
	FBgn0000575	emc	1.08657	31.6536				FBgn0038570	Prx5	-2.31995	0.0943557	0.48231
	FBgn0000577	en	5.14765	2.58513				FBgn0038928	Fadd	4.35245	-0.589704	3.22249
	FBgn0000578	ena	0.440369	5.22403				FBgn0038965	mats	6.64591	-0.887744	18.068
	FBgn0000579	Eno	-0.956473	33.6596				FBgn0039016	Dcr-1	6.213	-0.151476	0.534913
	FBgn0000581	E(Pc)	-1.04657	21.5901				FBgn0039044	p53	3.61186	-0.624635	2.53736
	FBgn0000588	esc	-1.36514	25.9914				FBgn0039140	Miro	6.39222	0.0194853	0.0571145
	FBgn0000592	Est-6	2.81685	10.06				FBgn0039338	XNP	7.39357	-0.579203	8.21396
	FBgn0000594	Est-P	-0.164929	0.170997				FBgn0039809	CG15547	4.41686	2.26643	71.2916
	FBgn0000611	exd	0.37559	4.39469				FBgn0039969	Fis1	5.27048	0.142495	0.424377
	FBgn0000615	exu	-3.02385	165.371				FBgn0040491	Buffy	3.53911	1.8413	15.5406
	FBgn0000617	Taf9	-0.24383	1.1209				FBgn0040650	CG15456	2.86847	-0.78797	2.50368
	FBgn0000618	e(y)2	-0.566379	2.03072				FBgn0040658	CG13516	2.7872	3.10454	31.1331
	FBgn0000629	E(z)	-0.536029	5.72816				FBgn0041094	scyl	9.01194	1.5168	76.9747
	FBgn0000633	tei	3.68457	4.4168				FBgn0041100	park	1.46409	-0.548639	1.90901
	FBgn0000635	Fas2	3.08544	163.12				FBgn0042693	wrd	7.83043	-0.644701	15.5935
	FBgn0000636	Fas3	2.2886	108.74				FBgn0045035	tefu	5.42459	-1.23475	18.3883
	FBgn0000639	Fbp1	3.17465	6.11862				FBgn0046225	CG17230	4.1587	-0.584141	2.81703
	FBgn0000640	Fbp2	2.13567	3.33929				FBgn0050428	CG30428	2.18231	1.04367	2.45151
	FBgn0000644	Fcp3C	-6.57928	162.545				FBgn0051005	qless	4.58915	0.0979989	0.244533
	FBgn0000658	fj	2.3661	2.82755				FBgn0051216	Naam	3.38469	-0.600271	1.88601
	FBgn0000662	fl(2)d	-0.547069	8.58004				FBgn0052176	CG32176	5.3666	-0.889286	11.4672
	FBgn0000667	Actn	0.189127	1.0775				FBgn0052202	CG32202	3.3783	-1.18527	5.6968
	FBgn0000709	fliI	-0.734773	8.22113				FBgn0052418	vito	4.89928	0.0759632	0.197897
	FBgn0000711	flw	-0.668223	9.00524				FBgn0052579	CG32579	5.0383	-1.00389	12.9666
	FBgn0000719	fog	-0.155684	1.08732				FBgn0052666	Drak	7.06116	-0.615684	8.33161
	FBgn0000721	for	-1.11924	27.1694				FBgn0052817	CG32817	0.281051	0.326887	0.31346
	FBgn0000723	FER	1.81276	22.7595				FBgn0053193	sav	5.9143	-0.489815	4.95861
	FBgn0000808	gd	-1.62012	8.7167				FBgn0067102	GlcT	6.01935	-1.63745	55.3883
	FBgn0000810	fs(1)K10	-0.0174869	0.0530234				FBgn0085397	Fili	1.55257	3.66376	17.2549
	FBgn0000826	png	-3.08981	111.057				FBgn0086129	snama	6.53228	-0.699427	12.5884
	FBgn0000927	fs(1)Ya	-3.0559	227.616				FBgn0086384	Mer	6.5765	-0.539376	7.16749
	FBgn0000928	fs(1)Yb	3.1951	53.7595				FBgn0086676	spin	6.93747	-0.490926	5.97469
	FBgn0000964	tj	1.49734	71.9355				FBgn0086706	pix	8.87048	0.575488	13.4353
	FBgn0000996	dup	-1.57812	61.4828				FBgn0086785	Vps36	4.40978	0.299784	1.02767
	FBgn0001075	ft	0.963801	0.288695				FBgn0087011	CG41520	0.108899	2.88055	3.92072
	FBgn0001078	ftz-f1	-1.36453	62.5986				FBgn0243511	psidin	6.65737	-0.390759	2.73071
	FBgn0001079	fu	0.25769	0.853027				FBgn0243512	puc	6.23792	1.16764	28.6819
	FBgn0001083	fw	1.18138	0.373702				FBgn0259108	futsch	0.402414	0.989444	0.844279
	FBgn0001084	fy	-0.831251	2.08075				FBgn0259152	Clbn	6.82033	-0.666645	12.383
	FBgn0001085	fz	-1.07154	14.2874				FBgn0259176	bun	8.69221	0.00417457	0.0142032
	FBgn0001086	fzy	-1.50222	54.3143				FBgn0260635	Diap1	7.05396	0.942837	18.7878
	FBgn0001087	g	-0.774635	14.4584				FBgn0260744	Tango9	5.70098	-0.505936	6.64975
	FBgn0001089	Gal	3.47523	24.6383				FBgn0260936	scny	7.82267	0.486093	7.12436
	FBgn0001090	bnb	1.70438	6.54975				FBgn0260940	lsn	4.38617	0.155988	0.427658
	FBgn0001091	Gapdh1	0.233169	2.4589				FBgn0260945	Atg1	6.57198	-0.775375	12.6635
	FBgn0001092	Gapdh2	-1.14686	44.9172				FBgn0260970	Ubr3	7.59758	-0.511649	4.2993
	FBgn0001098	Gdh	1.46497	73.4157				FBgn0261108	Atg13	6.66965	-0.58697	7.91364
	FBgn0001099	gdl	-1.69458	17.8239				FBgn0261276	Opa1	6.94697	0.212406	1.37171
	FBgn0001104	Gαi	0.0933696	0.492078				FBgn0261456	hpo	6.50408	-0.24534	1.75922
	FBgn0001105	Gβ13F	-0.255051	2.46523				FBgn0261530	nbs	5.89606	-1.06875	22.4248
	FBgn0001108	DCTN1-p150	-0.797626	12.767				FBgn0261722	fwe	6.05857	-0.861634	15.7212
	FBgn0001112	Gld	1.32261	0.848172				FBgn0261984	Ire1	5.6136	0.152056	0.66396
	FBgn0001114	Glt	3.33835	4.54821				FBgn0262127	kibra	6.60058	0.830751	12.9706
	FBgn0001120	gnu	-2.70536	189.028				FBgn0262377	mir-2a-1	-2.22246	1.18484	0.197897
	FBgn0001122	Gαo	0.286052	2.40916				FBgn0262421	mir-13b-2	-2.31995	1.56067	0.385197
	FBgn0001123	Gαs	2.96843	101.9				FBgn0262460	mir-2a-2	-1.88913	0.135997	0.0505257
	FBgn0001124	Got1	-0.0621297	0.262169				FBgn0262656	Myc	7.39926	0.350776	2.94898
	FBgn0001125	Got2	-0.174127	1.59634				FBgn0263395	hppy	6.37528	-0.139236	0.582399
	FBgn0001128	Gpdh1	-0.535377	9.67366				FBgn0263864	Dark	3.71878	0.963832	12.4949
	FBgn0001133	grau	-0.0402443	0.103492				FBgn0263933	ebi	7.00353	-1.46437	51.1838
	FBgn0001134	Grd	1.45418	1.19828				FBgn0264291	Det	4.20282	-1.55246	19.7986
	FBgn0001137	grk	0.652267	4.88273				FBgn0264493	rdx	8.44319	-3.54023	305
	FBgn0001139	gro	-0.95769	33.7986				FBgn0265487	mbl	5.1912	3.28027	140.582
	FBgn0001142	Gs1	1.82979	135.81				FBgn0266717	Bruce	8.00152	0.571552	7.5376
	FBgn0001145	Gs2	3.38785	89.4089				FBgn0267972	Der-1	5.8162	-0.0416232	0.0978498
	FBgn0001149	GstD1	-1.42024	66.7235				FBgn0278604	dmt	6.67656	-1.90562	94.3028
	FBgn0001150	gt	1.28148	1.14109				FBgn0283468	slmb	7.60456	-1.04454	39.2636
	FBgn0001168	h	3.06076	102.153				FBgn0283521	lola	9.51223	-1.33554	74.7932
	FBgn0001169	H	-1.07349	26.4123				FBgn0283531	Duox	5.75909	-5.08382	305
	FBgn0001170	H2.0	0.787429	0.336614				FBgn0284421	Psn	6.49626	0.539461	7.48678
	FBgn0001179	hay	-0.290325	1.77064				FBgn0286781	cass	7.72891	-0.146312	1.04766
	FBgn0001180	hb	-3.93883	114.378				FBgn0286784	TER94	9.91343	-0.525703	7.2668
	FBgn0001185	her	-0.14534	0.421605
	FBgn0001186	Hex-A	-0.154669	0.937098
	FBgn0001187	Hex-C	0.976228	0.960672
	FBgn0001189	hfw	0.852122	12.699
	FBgn0001197	His2Av	-0.734289	11.2226
	FBgn0001202	hook	-0.283491	1.53881
	FBgn0001206	Hmr	-0.731096	5.098
	FBgn0001208	Hn	1.83756	4.33161
	FBgn0001215	Hrb98DE	0.297861	2.16958
	FBgn0001216	Hsc70-1	-0.235977	0.0671401
	FBgn0001217	Hsc70-2	1.5506	3.42408
	FBgn0001218	Hsc70-3	-1.49172	47.5482
	FBgn0001220	Hsc70-5	0.852421	24.6498
	FBgn0001222	Hsf	-1.29671	38.7645
	FBgn0001223	Hsp22	-1.03302	8.53313
	FBgn0001224	Hsp23	2.85312	80.6556
	FBgn0001225	Hsp26	-2.91878	22.2007
	FBgn0001226	Hsp27	-2.86839	134.684
	FBgn0001227	Hsp67Ba	1.27875	11.9957
	FBgn0001228	CG4456	-1.02856	8.44612
	FBgn0001229	Hsp67Bc	3.7443	9.07727
	FBgn0001230	Hsp68	0.476803	0.221973
	FBgn0001233	Hsp83	-1.35554	9.21112
	FBgn0001234	lncRNA:Hsrω	1.64609	65.27
	FBgn0001235	hth	4.01852	8.38616
	FBgn0001247	Ide	0.125734	0.586932
	FBgn0001248	Idh	-0.761877	25.4895
	FBgn0001250	if	2.05846	53.3161
	FBgn0001255	ImpE3	2.76148	9.86012
	FBgn0001257	ImpL2	-0.935124	1.37416
	FBgn0001258	Ldh	2.37355	5.77989
	FBgn0001263	inaD	1.3513	2.25979
	FBgn0001269	inv	2.40322	1.39085
	FBgn0001276	ix	-0.597425	2.40953
	FBgn0001280	janA	-0.77456	11.0768
	FBgn0001281	janB	-1.03065	4.04431
	FBgn0001291	Jra	0.281936	1.65288
	FBgn0001296	kar	1.70864	109.745
	FBgn0001297	kay	2.97878	259.955
	FBgn0001301	kel	-0.233565	1.23883
	FBgn0001308	Khc	-0.433473	5.52143
	FBgn0001311	kkv	0.0168871	0.0041249
	FBgn0001316	klar	0.12725	0.680418
	FBgn0001320	kni	4.66241	2.52448
	FBgn0001321	knk	0.220772	0.0824512
	FBgn0001323	knrl	1.9122	0.865703
	FBgn0001324	kto	0.197493	0.941909
	FBgn0001330	kz	-0.25127	1.35463
	FBgn0001341	Mybbp1A	0.811829	10.6253
	FBgn0001404	egh	-0.45763	5.85387
	FBgn0001491	l(1)10Bb	0.0654568	0.169761
	FBgn0001565	Ddx56	0.276212	2.26069
	FBgn0001612	Grip91	-0.930006	20.9281
	FBgn0001624	dlg1	1.05116	36.266
	FBgn0001941	ifc	-0.042198	0.163516
	FBgn0001942	eIF4A	0.50334	11.0246
	FBgn0001961	Arpc1	0.238277	1.97912
	FBgn0001965	Sos	-0.12667	0.522267
	FBgn0001967	NimC3	2.05353	1.0539
	FBgn0001970	Pgant35A	-0.933848	13.4295
	FBgn0001977	CIAPIN1	0.262135	1.59215
	FBgn0001978	stc	-0.90362	20.0841
	FBgn0001981	esg	3.546	0.81302
	FBgn0001986	Mtr4	0.75685	8.86967
	FBgn0001987	Gli	1.22144	14.0841
	FBgn0001989	ND-B17	0.805322	13.4089
	FBgn0001990	wek	-0.555716	4.27901
	FBgn0001991	Ca-α1D	3.50683	25.3036
	FBgn0001992	Cyp303a1	-0.257815	0.612091
	FBgn0001994	crp	-0.431065	6.98716
	FBgn0001995	mRpL4	-0.250613	1.29793
	FBgn0002021	l(2)37Bb	0.0624966	0.202539
	FBgn0002022	Catsup	-0.106636	0.42845
	FBgn0002031	Phb1	-0.0888152	0.517435
	FBgn0002036	CG10561	-0.497012	1.47701
	FBgn0002044	swm	-0.653042	12.0287
	FBgn0002069	AspRS	0.117532	0.74446
	FBgn0002121	l(2)gl	-0.264399	2.46277
	FBgn0002174	CG5504	0.169359	0.908082
	FBgn0002183	dre4	-0.591241	12.9788
	FBgn0002283	l(3)73Ah	-1.24661	28.1101
	FBgn0002284	Prosβ6	-0.414425	5.55752
	FBgn0002306	sas	1.10097	0.717883
	FBgn0002354	l(3)87Df	-0.345113	0.860585
	FBgn0002413	dco	-0.536433	12.0306
	FBgn0002431	hyd	0.508005	5.97469
	FBgn0002440	l(3)mbn	4.0463	1.18131
	FBgn0002441	l(3)mbt	-0.617491	7.1261
	FBgn0002466	sti	-0.702591	7.19179
	FBgn0002521	pho	-0.840387	13.585
	FBgn0002524	lace	-1.00064	22.9747
	FBgn0002525	Lam	-0.489881	8.83268
	FBgn0002526	LanA	2.5039	134.697
	FBgn0002535	Lcp4	2.5087	1.3858
	FBgn0002542	lds	-1.66438	83.9957
	FBgn0002543	robo2	5.95075	126.86
	FBgn0002552	lin	-1.52687	35.6091
	FBgn0002562	Lsp1α	4.29001	2.02456
	FBgn0002563	Lsp1β	3.17268	3.18322
	FBgn0002564	Lsp1γ	1.101	0.390492
	FBgn0002565	Lsp2	4.66794	6.92082
	FBgn0002566	lt	0.11645	0.415814
	FBgn0002567	Rab32	-1.91815	79.202
	FBgn0002570	Mal-A1	0.0881676	0.0163706
	FBgn0002571	Mal-A3	2.13304	0.913371
	FBgn0002576	lz	1.51599	0.361823
	FBgn0002577	m	1.16893	0.338601
	FBgn0002579	RpL36	0.54646	5.4828
	FBgn0002590	RpS5a	2.04235	117.211
	FBgn0002592	E(spl)m2-BFM	5.03903	15.5622
	FBgn0002593	RpLP1	0.813018	18.4012
	FBgn0002609	E(spl)m3-HLH	1.97193	17.7645
	FBgn0002622	RpS3	0.695944	18.6383
	FBgn0002626	RpL32	0.638457	8.15802
	FBgn0002632	E(spl)m6-BFM	2.66033	0.573124
	FBgn0002633	E(spl)m7-HLH	2.76507	6.16304
	FBgn0002638	Rcc1	-0.977989	30.6216
	FBgn0002641	mal	-1.03416	15.3675
	FBgn0002643	mam	1.31289	38.9136
	FBgn0002645	Map205	-0.229444	1.81059
	FBgn0002673	twe	-3.07879	147.259
	FBgn0002707	mei-9	-0.73013	7.73993
	FBgn0002709	mei-218	-1.71001	49.4089
	FBgn0002715	mei-S332	-1.7362	25.4056
	FBgn0002716	mei-W68	-1.26926	17.6198
	FBgn0002719	Men	0.5038	6.11748
	FBgn0002723	Met	0.181606	0.777379
	FBgn0002732	E(spl)mα-BFM	6.33059	10.9245
	FBgn0002733	E(spl)mβ-HLH	2.8873	51.1612
	FBgn0002735	E(spl)mγ-HLH	4.79188	2.62455
	FBgn0002736	mago	-0.36615	2.93462
	FBgn0002772	Mlc1	2.53614	71.0114
	FBgn0002773	Mlc2	2.90041	136.35
	FBgn0002774	mle	0.167578	0.861162
	FBgn0002775	msl-3	-1.33482	21.4935
	FBgn0002778	mnd	-1.56721	47.5607
	FBgn0002780	mod	0.204939	1.51825
	FBgn0002781	mod(mdg4)	-1.02332	37.5272
	FBgn0002783	mor	-1.10446	38.1284
	FBgn0002787	Rpn8	-0.661192	13.7595
	FBgn0002789	Mp20	2.42099	123.137
	FBgn0002791	mr	-0.625888	7.21538
	FBgn0002863	Acp95EF	0.848181	1.47865
	FBgn0002868	MtnA	3.17136	96.1029
	FBgn0002872	mu2	-1.01164	22.3655
	FBgn0002873	mud	-1.03558	18.8633
	FBgn0002878	mus101	-0.231194	0.804774
	FBgn0002887	mus201	-1.24096	20.6596
	FBgn0002891	PolZ1	-0.655625	5.83268
	FBgn0002899	mus301	-1.68436	46.2832
	FBgn0002901	mus304	-1.68836	26.27
	FBgn0002905	PolQ	-0.553479	3.48709
	FBgn0002906	Blm	-2.02757	61.5686
	FBgn0002909	mus312	0.190309	1.05626
	FBgn0002914	Myb	-0.299733	3.19536
	FBgn0002917	na	-2.76384	1.67199
	FBgn0002921	Atpα	0.101074	0.697425
	FBgn0002924	ncd	-1.00878	19.2358
	FBgn0002926	ndl	-0.240273	0.976185
	FBgn0002930	nec	2.27831	20.1085
	FBgn0002931	net	7.57239	8.61261
	FBgn0002932	neur	-0.81494	11.7959
	FBgn0002939	ninaD	4.19755	3.96548
	FBgn0002945	nkd	2.80779	14.8327
	FBgn0002948	nod	-2.33698	91.3497
	FBgn0002962	nos	-1.43565	36.2534
	FBgn0002973	numb	-0.491116	5.39254
	FBgn0002989	okr	-0.55358	5.44855
	FBgn0003002	opa	-2.47061	0.526971
	FBgn0003008	or	-0.363315	1.45305
	FBgn0003009	ord	2.88695	3.11993
	FBgn0003015	osk	-1.32233	47.2336
	FBgn0003016	osp	0.629444	10.3706
	FBgn0003023	otu	-1.85523	58.7471
	FBgn0003028	ovo	-1.84306	61.6003
	FBgn0003041	pbl	-1.01774	25.1314
	FBgn0003042	Pc	-1.46444	24.6038
	FBgn0003044	Pcl	-1.61562	66.3251
	FBgn0003046	Pcp	3.7767	2.91205
	FBgn0003048	pcx	0.473548	3.93434
	FBgn0003053	peb	2.59602	127.676
	FBgn0003062	Fib	0.77788	12.6615
	FBgn0003067	Pepck1	4.62634	18.1475
	FBgn0003068	per	2.42323	31.8239
	FBgn0003071	Pfk	-0.380105	3.16445
	FBgn0003074	Pgi	-0.958176	29.3936
	FBgn0003076	Pgm1	-0.6505	13.1129
	FBgn0003079	Raf	-0.810549	14.0101
	FBgn0003082	phr	-1.92023	60.4157
	FBgn0003087	pim	-3.67871	96.6556
	FBgn0003089	pip	0.9478	5.84771
	FBgn0003090	pk	3.2268	21.8962
	FBgn0003091	Pkc53E	1.9159	17.8665
	FBgn0003093	Pkc98E	0.406645	3.78635
	FBgn0003114	plu	-3.56329	61.9393
	FBgn0003116	pn	-0.46229	2.50372
	FBgn0003117	pnr	4.41979	2.20406
	FBgn0003118	pnt	2.30333	93.1238
	FBgn0003124	polo	-3.03764	295.349
	FBgn0003129	Poxm	3.68105	14.2588
	FBgn0003134	Pp1α-96A	-0.33041	3.38966
	FBgn0003137	Ppn	3.93145	258.907
	FBgn0003139	PpV	-0.513907	6.18177
	FBgn0003141	pr	0.383346	2.65726
	FBgn0003149	Prm	2.61202	124.039
	FBgn0003159	CG2841	-0.497545	3.67631
	FBgn0003162	Pu	1.25828	2.79702
	FBgn0003165	pum	-0.323273	2.56097
	FBgn0003169	put	0.140387	0.698141
	FBgn0003174	pwn	-1.88191	12.4949
	FBgn0003175	px	-0.226878	1.2704
	FBgn0003187	qua	-2.08277	83.2588
	FBgn0003189	r	0.827531	10.8928
	FBgn0003204	ras	0.0407588	0.141411
	FBgn0003205	Ras85D	-0.388645	5.19044
	FBgn0003206	Ras64B	0.927167	16.7235
	FBgn0003209	raw	-0.203752	0.993336
	FBgn0003210	rb	-0.733765	11.762
	FBgn0003218	rdgB	-0.691617	7.64782
	FBgn0003227	rec	-1.13706	8.92082
	FBgn0003231	ref(2)P	-0.489939	8.44733
	FBgn0003248	Rh2	-4.17547	1.36486
	FBgn0003250	Rh4	0.77594	0.158319
	FBgn0003255	rk	0.32488	0.281414
	FBgn0003256	rl	-0.431484	3.6118
	FBgn0003257	r-l	0.516471	6.99568
	FBgn0003261	Rm62	0.95226	20.0092
	FBgn0003267	ro	0.789722	0.390112
	FBgn0003268	rod	-1.32858	22.8962
	FBgn0003274	RpLP2	0.589186	8.24109
	FBgn0003275	Polr2F	0.166287	0.620695
	FBgn0003277	Polr2A	0.211014	1.32832
	FBgn0003278	Polr1B	0.36281	2.75519
	FBgn0003279	RpL4	0.911913	36.1965
	FBgn0003285	rst	0.144943	0.240163
	FBgn0003292	rt	-1.29544	14.0783
	FBgn0003295	ru	-1.66497	0.654336
	FBgn0003301	rut	1.14211	8.13966
	FBgn0003302	rux	-1.29484	11.4214
	FBgn0003308	ry	2.47189	2.12779
	FBgn0003310	S	-1.80354	67.3089
	FBgn0003312	sad	1.04399	6.75203
	FBgn0003313	sala	2.12226	0.901948
	FBgn0003317	sax	-0.198411	0.969464
	FBgn0003319	Sb	2.16582	1.90407
	FBgn0003321	sbr	0.499417	4.51856
	FBgn0003326	sca	2.66202	4.26201
	FBgn0003330	Sce	-0.342171	1.58159
	FBgn0003334	Scm	-1.08016	23.1669
	FBgn0003345	sd	2.59504	172.719
	FBgn0003346	RanGAP	-0.601406	10.6576
	FBgn0003353	sei	-0.0524211	0.114615
	FBgn0003360	sesB	0.305155	4.95078
	FBgn0003366	sev	3.64666	127.187
	FBgn0003371	sgg	-0.0949241	0.516112
	FBgn0003372	Sgs1	3.64793	1.9318
	FBgn0003380	Sh	3.26281	3.07591
	FBgn0003386	Shaw	3.15459	7.09528
	FBgn0003388	shd	2.32796	12.9469
	FBgn0003390	shf	1.91312	8.13787
	FBgn0003391	shg	1.11317	19.8861
	FBgn0003392	shi	-0.0536203	0.238562
	FBgn0003396	shn	0.761993	10.3706
	FBgn0003401	shu	0.867802	18.5391
	FBgn0003410	sina	-1.79837	85.752
	FBgn0003411	sisA	-5.54092	3.17789
	FBgn0003415	skd	-0.712657	9.80134
	FBgn0003416	sl	-0.348119	2.51537
	FBgn0003423	slgA	0.134464	0.840555
	FBgn0003429	slo	4.52672	22.1675
	FBgn0003435	sm	1.46266	26.2882
	FBgn0003444	smo	-0.615864	5.79048
	FBgn0003447	sn	-1.97004	107.833
	FBgn0003449	snf	-0.492238	5.75449
	FBgn0003450	snk	-1.29832	11.3958
	FBgn0003459	stwl	0.146243	0.441021
	FBgn0003460	so	3.15487	11.8153
	FBgn0003462	Sod1	-0.308783	3.23474
	FBgn0003463	sog	1.78074	13.1524
	FBgn0003464	sol	-0.63792	9.54516
	FBgn0003475	spir	-1.12568	20.6478
	FBgn0003479	spn-A	-0.383317	1.6758
	FBgn0003480	spn-B	-1.54024	16.6144
	FBgn0003482	spn-D	-1.7332	6.60206
	FBgn0003483	spn-E	0.427947	5.42022
	FBgn0003486	spo	0.708547	3.20122
	FBgn0003495	spz	-1.83738	52.1772
	FBgn0003499	sr	2.09444	2.77332
	FBgn0003502	Btk	-1.43377	52.2815
	FBgn0003507	srp	-0.160078	0.832531
	FBgn0003510	Sry-α	-0.841408	7.42946
	FBgn0003511	Sry-β	-0.841408	7.42946
	FBgn0003512	Sry-δ	0.0454395	0.108472
	FBgn0003514	sqh	0.679909	16.0521
	FBgn0003515	st	2.66165	3.01642
	FBgn0003517	sta	0.663438	15.3288
	FBgn0003520	stau	-1.26223	36.7352
	FBgn0003525	stg	-2.09055	130.483
	FBgn0003527	stil	-0.00476485	0.0101349
	FBgn0003545	sub	-2.16134	64.4881
	FBgn0003557	Su(dx)	-0.531266	8.11634
	FBgn0003559	su(f)	0.489	4.72125
	FBgn0003567	su(Hw)	-0.54107	8.35262
	FBgn0003575	su(sable)	0.228298	1.5075
	FBgn0003598	Su(var)3-7	-1.53823	61.2449
	FBgn0003607	Su(var)205	-0.595325	12.3757
	FBgn0003612	Su(var)2-10	-1.23564	43.0458
	FBgn0003638	su(w[a])	0.0343864	0.122853
	FBgn0003651	svp	4.91847	2.25915
	FBgn0003654	sw	0.415881	3.69909
	FBgn0003655	swa	-2.81483	207.728
	FBgn0003656	sws	0.0374146	0.161573
	FBgn0003660	Syb	0.630229	8.23958
	FBgn0003676	CCT1	-0.307184	3.38266
	FBgn0003687	Tbp	-1.12145	18.9508
	FBgn0003701	thr	-2.66854	89.52
	FBgn0003710	tipE	0.984409	0.295335
	FBgn0003714	tko	0.0840332	0.273628
	FBgn0003716	tkv	-0.14826	0.726008
	FBgn0003719	tld	-0.623343	0.268044
	FBgn0003721	Tm1	0.0453656	0.225629
	FBgn0003731	Egfr	2.40792	77.8665
	FBgn0003733	tor	-0.820538	11.4868
	FBgn0003741	tra	0.320345	1.04918
	FBgn0003742	tra2	-0.161576	0.543632
	FBgn0003744	trc	-0.555289	8.8962
	FBgn0003747	Gr5a	-1.22906	0.357971
	FBgn0003748	Treh	0.444314	7.15552
	FBgn0003751	trk	-1.30567	7.57025
	FBgn0003862	trx	-0.0144374	0.0433338
	FBgn0003866	tsh	0.478359	1.40494
	FBgn0003867	tsl	0.273573	0.367798
	FBgn0003870	ttk	-0.249805	1.69237
	FBgn0003882	tub	-0.522437	6.90658
	FBgn0003884	αTub84B	0.22374	1.74772
	FBgn0003885	αTub84D	0.348057	3.69944
	FBgn0003888	βTub60D	1.93592	87.3635
	FBgn0003889	βTub85D	2.19112	7.17005
	FBgn0003890	βTub97EF	3.15081	110.478
	FBgn0003891	tud	0.731589	17.0535
	FBgn0003892	ptc	3.91922	92.8239
	FBgn0003916	snRNA:U1:21D	-0.248505	0.0649013
	FBgn0003920	snRNA:U2:14B	-3.66914	0.915359
	FBgn0003922	snRNA:U2:38ABa	-2.88518	1.04429
	FBgn0003930	snRNA:U4:39B	-3.16795	1.84187
	FBgn0003934	snRNA:U5:23D	0.973202	0.239764
	FBgn0003935	snRNA:U5:34A	-0.593577	0.100377
	FBgn0003941	RpL40	0.62288	8.33724
	FBgn0003942	RpS27A	0.714711	15.7545
	FBgn0003943	Ubi-p63E	0.300061	3.81571
	FBgn0003944	Ubx	2.74228	1.25693
	FBgn0003950	unc	0.229231	0.25601
	FBgn0003963	ush	1.26311	32.0883
	FBgn0003964	usp	-1.20942	34.5935
	FBgn0003969	vap	0.0838877	0.371219
	FBgn0003977	vir	1.30649	19.8928
	FBgn0003978	vls	-0.475183	3.29937
	FBgn0003979	Vm26Aa	-3.25479	20.3706
	FBgn0003980	Vm26Ab	-1.88588	7.45967
	FBgn0003983	Vm34Ca	-4.25868	16.2388
	FBgn0003984	vn	-0.440908	0.475892
	FBgn0003996	w	-0.556267	5.88273
	FBgn0003997	hid	3.80965	166.266
	FBgn0004003	wbl	0.466509	2.0626
	FBgn0004034	y	4.73952	26.5331
	FBgn0004045	Yp1	-1.37804	41.3372
	FBgn0004047	Yp3	-1.78111	10.8327
	FBgn0004049	yrt	-1.14775	28.3575
	FBgn0004050	z	-0.927114	16.9355
	FBgn0004053	zen	1.17437	2.72518
	FBgn0004055	uzip	2.01999	50.6778
	FBgn0004057	Zw	1.34456	29.6946
	FBgn0004066	Prosα4	-0.776552	20.8894
	FBgn0004087	Dhfr	-0.258104	0.861431
	FBgn0004101	bs	-1.12246	16.1244
	FBgn0004103	Pp1-87B	0.178137	1.66391
	FBgn0004106	Cdk1	-1.29079	37.129
	FBgn0004107	Cdk2	-1.29942	27.6271
	FBgn0004108	Nrt	0.0521309	0.115742
	FBgn0004117	Tm2	2.74645	121.58
	FBgn0004132	boca	-0.475643	3.44339
	FBgn0004133	blow	2.29583	66.7721
	FBgn0004167	kst	1.19477	22.767
	FBgn0004168	5-HT1A	-0.619349	0.098423
	FBgn0004169	up	2.60196	101.77
	FBgn0004177	mts	-0.591668	12.8386
	FBgn0004179	Csp	-0.694527	14.6757
	FBgn0004183	snRNA:U1:82Eb	-4.33757	2.83521
	FBgn0004185	snRNA:U1:95Ca	-4.34618	4.19111
	FBgn0004186	snRNA:U1:95Cb	-1.53541	1.35528
	FBgn0004187	snRNA:U1:95Cc	-2.88197	0.676031
	FBgn0004191	snRNA:U2:34ABa	-3.20784	0.961442
	FBgn0004192	snRNA:U2:34ABb	-0.700137	0.300831
	FBgn0004197	Ser	4.63891	1.74724
	FBgn0004198	ct	2.57037	54.3706
	FBgn0004227	nonA	0.325861	3.76967
	FBgn0004237	Hrb87F	-0.58604	12.1512
	FBgn0004240	DptA	4.81437	0.644184
	FBgn0004242	Syt1	2.70424	0.891544
	FBgn0004359	T48	-0.143283	0.552966
	FBgn0004360	Wnt2	2.84445	10.6383
	FBgn0004362	HmgD	-0.628712	16.1938
	FBgn0004363	porin	-0.311831	3.76346
	FBgn0004364	18w	1.21237	12.8601
	FBgn0004367	mei-41	-0.58026	2.98497
	FBgn0004368	Ptp4E	0.235766	1.02731
	FBgn0004369	Ptp99A	0.493243	5.50031
	FBgn0004370	Ptp10D	0.765089	11.8894
	FBgn0004373	fwd	-0.196212	0.976873
	FBgn0004374	neb	-0.859831	7.15243
	FBgn0004378	Klp61F	-0.939304	17.7033
	FBgn0004379	Klp67A	-1.30946	26.8041
	FBgn0004380	Klp64D	-0.300185	0.971043
	FBgn0004381	Klp68D	-1.12652	18.567
	FBgn0004387	Klp98A	-0.196534	1.14011
	FBgn0004390	RasGAP1	-0.932397	16.7471
	FBgn0004391	shtd	-0.430287	2.83392
	FBgn0004395	unk	0.995068	18.3143
	FBgn0004396	CrebA	1.56069	19.6517
	FBgn0004397	Vinc	0.795646	19.011
	FBgn0004400	rhi	-1.75601	19.3325
	FBgn0004401	Pep	0.11842	0.891777
	FBgn0004403	RpS14a	0.647132	11.7852
	FBgn0004404	RpS14b	0.217078	1.22358
	FBgn0004406	PolG1	-0.104934	0.332596
	FBgn0004407	PolG2	0.296336	1.43171
	FBgn0004419	me31B	-2.17202	125.759
	FBgn0004431	LysX	2.32751	0.65691
	FBgn0004432	Cyp1	-0.325244	4.28316
	FBgn0004435	Gαq	-0.625782	10.7399
	FBgn0004436	Ubc6	0.0996272	0.483414
	FBgn0004449	Ten-m	1.06292	14.1811
	FBgn0004456	mew	2.41572	124.793
	FBgn0004463	Polr3B	0.304624	1.77499
	FBgn0004465	Su(P)	-0.338858	2.76593
	FBgn0004507	GlyP	-0.274843	2.50923
	FBgn0004509	Fur1	0.163048	1.06524
	FBgn0004510	Ets97D	-0.954006	12.757
	FBgn0004512	Mdr49	2.55782	7.3019
	FBgn0004513	Mdr65	2.05505	4.42829
	FBgn0004514	Oct-TyrR	2.78547	4.77211
	FBgn0004552	Akh	2.22864	0.605445
	FBgn0004556	Dbp73D	-0.476236	3.78004
	FBgn0004569	aos	-0.301151	0.594466
	FBgn0004573	5-HT7	1.52816	0.864817
	FBgn0004574	Rop	0.319638	2.51846
	FBgn0004575	Syn	1.49656	13.9547
	FBgn0004580	Cbp53E	3.74773	2.92811
	FBgn0004581	bgcn	2.25546	4.86328
	FBgn0004583	ex	1.99152	63.2366
	FBgn0004584	Rrp1	-1.18677	29.1707
	FBgn0004587	B52	0.405075	6.70115
	FBgn0004597	CycC	-0.823842	7.54975
	FBgn0004598	Fur2	-1.01494	28.7144
	FBgn0004606	zfh1	-0.34057	1.60192
	FBgn0004607	zfh2	3.94148	45.8894
	FBgn0004611	Plc21C	-0.14619	0.589667
	FBgn0004618	gl	-0.875044	0.196119
	FBgn0004620	GluRIIA	3.34449	6.97881
	FBgn0004622	TkR99D	0.32075	0.143243
	FBgn0004629	Cys	3.8449	175.085
	FBgn0004635	rho	1.55217	4.011
	FBgn0004636	Rap1	-0.0624677	0.259769
	FBgn0004638	drk	0.21045	1.55688
	FBgn0004643	Zw10	-1.55348	58.1035
	FBgn0004644	hh	2.53734	2.07713
	FBgn0004646	ogre	1.75779	82.8013
	FBgn0004647	N	1.92326	44.2958
	FBgn0004648	svr	0.128083	0.736706
	FBgn0004649	yl	-1.74922	12.9101
	FBgn0004650	fs(1)N	-1.62406	40.4023
	FBgn0004652	fru	3.82004	171.71
	FBgn0004654	Pgd	0.159251	1.03603
	FBgn0004655	wapl	-1.31385	25.5229
	FBgn0004656	fs(1)h	0.166568	0.738207
	FBgn0004657	mys	1.47405	49.7423
	FBgn0004666	sim	0.755826	9.96658
	FBgn0004687	Mlc-c	1.19616	46.8962
	FBgn0004698	Xpc	-1.03542	30.1543
	FBgn0004777	Ccp84Ag	2.99854	4.99568
	FBgn0004795	retn	-1.12852	21.6055
	FBgn0004797	mdy	-0.20574	0.692145
	FBgn0004811	fs(2)ltoPP43	-0.886034	14.4413
	FBgn0004828	His3.3B	0.0855289	0.496177
	FBgn0004832	Xpac	-1.21895	16.4962
	FBgn0004837	Su(H)	-0.996914	10.4597
	FBgn0004838	Hrb27C	-0.118319	0.6278
	FBgn0004839	otk	3.6051	13.9914
	FBgn0004852	Ac76E	2.27573	15.5186
	FBgn0004855	Polr2I	-0.35056	2.36566
	FBgn0004856	Bx42	-0.630242	12.1945
	FBgn0004858	elB	2.50825	32.9355
	FBgn0004859	ci	3.0763	115.4
	FBgn0004860	ph-d	0.644923	6.09259
	FBgn0004861	ph-p	2.26898	40.9706
	FBgn0004864	hop	-0.162145	0.891757
	FBgn0004865	Eip78C	-1.10871	1.35372
	FBgn0004867	RpS2	0.357737	4.97881
	FBgn0004868	Gdi	-0.230091	2.49776
	FBgn0004870	bab1	0.0159261	0.012214
	FBgn0004872	piwi	1.20113	41.8097
	FBgn0004875	enc	-0.91795	14.9914
	FBgn0004876	cdi	-2.56183	144.413
	FBgn0004878	cas	3.09867	24.9431
	FBgn0004882	orb	-1.32571	36.1249
	FBgn0004885	tok	0.304473	0.721365
	FBgn0004888	Scsα1	0.214591	2.27663
	FBgn0004889	tws	-1.06392	44.4145
	FBgn0004892	sob	2.89355	1.4723
	FBgn0004893	bowl	4.11289	203.533
	FBgn0004895	FoxL1	-5.0326	2.42403
	FBgn0004901	Prat	0.0263925	0.0925868
	FBgn0004903	Rb97D	0.00527284	0.013907
	FBgn0004907	14-3-3ζ	1.37266	79.083
	FBgn0004908	Arl2	-0.690424	3.13082
	FBgn0004910	Eip63F-1	2.18648	12.6271
	FBgn0004911	asRNA:Eig63F-2	0.850818	0.154355
	FBgn0004913	Gnf1	-1.26658	40.9172
	FBgn0004914	Hnf4	1.29943	46.7352
	FBgn0004915	TfIIB	-0.241236	1.28809
	FBgn0004919	gol	2.55859	4.54516
	FBgn0004921	Gγ1	0.619282	12.1904
	FBgn0004924	Top1	-0.684231	14.3098
	FBgn0004926	eIF2β	-0.16212	1.0304
	FBgn0004956	upd1	2.85429	9.63639
	FBgn0004957	por	-0.165994	0.549834
	FBgn0004959	phm	1.60746	14.6757
	FBgn0005198	gig	0.78893	12.6556
	FBgn0005278	Sam-S	1.66779	114.483
	FBgn0005322	nmd	-0.436205	4.81816
	FBgn0005355	Su(fu)	-0.105292	0.449038
	FBgn0005386	ash1	-0.959948	14.8182
	FBgn0005390	fs(1)M3	-1.96226	61.5969
	FBgn0005391	Yp2	-1.25514	26.752
	FBgn0005411	U2af50	-0.0895751	0.318686
	FBgn0005427	ewg	0.379374	4.13727
	FBgn0005533	RpS17	0.668198	12.5751
	FBgn0005536	Mbs	-0.576942	9.08302
	FBgn0005558	ey	1.40844	2.13105
	FBgn0005561	sv	0.0407962	0.00719845
	FBgn0005564	Shal	-0.188344	0.245572
	FBgn0005585	Calr	-0.13452	0.688944
	FBgn0005586	Rab3	1.55197	0.618446
	FBgn0005593	RpL7	0.714902	18.383
	FBgn0005596	yem	-2.00695	94.0783
	FBgn0005612	Sox14	2.9144	193.712
	FBgn0005613	Sox15	3.27144	1.00106
	FBgn0005614	trpl	1.41559	1.79715
	FBgn0005616	msl-2	1.73169	12.9101
	FBgn0005617	msl-1	-1.62241	58.056
	FBgn0005624	Psc	0.383161	2.21569
	FBgn0005626	ple	-4.44304	1.65084
	FBgn0005631	robo1	3.47639	59.7258
	FBgn0005632	faf	-0.101452	0.397908
	FBgn0005636	nvy	6.6148	20.2449
	FBgn0005638	slbo	0.569039	0.635483
	FBgn0005640	Eip63E	-0.74476	13.767
	FBgn0005642	wdn	-0.75663	12.4145
	FBgn0005648	Pabp2	-0.170929	1.0994
	FBgn0005649	Rox8	-0.678495	19.2097
	FBgn0005654	Orc3	-2.25207	77.2741
	FBgn0005655	PCNA	-1.07813	37.5867
	FBgn0005659	Ets98B	6.96176	9.63078
	FBgn0005660	Ets21C	3.34644	17.6799
	FBgn0005666	bt	3.26691	148.752
	FBgn0005670	Cyp4d1	-2.46252	1.01549
	FBgn0005671	Vha55	-0.234698	2.45168
	FBgn0005672	spi	0.134519	0.454859
	FBgn0005674	GluProRS	0.211066	1.21064
	FBgn0005683	pie	-2.75902	91.7352
	FBgn0005694	Aef1	-1.44367	60.3925
	FBgn0005695	gcl	-1.37084	60.1965
	FBgn0005696	PolA2	-1.43206	32.2262
	FBgn0005771	noc	3.02621	48.9626
	FBgn0005775	Con	3.21874	5.85387
	FBgn0005777	PpD3	-1.13119	38.5784
	FBgn0008635	βCOP	0.319901	2.37704
	FBgn0010014	CanB	0.322007	0.0824512
	FBgn0010015	CanA1	1.38051	0.50763
	FBgn0010019	Cyp4g1	1.71108	2.69491
	FBgn0010038	GstD2	1.27244	5.64975
	FBgn0010039	GstD3	-1.73274	43.433
	FBgn0010040	GstD4	-1.46532	0.623447
	FBgn0010041	GstD5	2.29518	1.14061
	FBgn0010051	Itpr	0.954859	16.7471
	FBgn0010052	Jhe	2.97616	0.717328
	FBgn0010053	Jheh1	1.80973	43.9318
	FBgn0010078	RpL23	0.652258	15.3063
	FBgn0010097	γTub37C	-4.44567	223.395
	FBgn0010100	mAcon1	0.58699	12.1079
	FBgn0010105	comm	2.60404	1.74935
	FBgn0010109	dpn	-0.468136	0.203632
	FBgn0010113	hdc	-0.420073	5.13549
	FBgn0010114	hig	-0.264999	0.0541238
	FBgn0010173	RPA1	-1.105	36.5421
	FBgn0010194	Wnt5	-0.500585	2.76774
	FBgn0010198	RpS15Aa	0.650788	17.6716
	FBgn0010213	Sod2	0.119907	0.573399
	FBgn0010215	α-Cat	0.0500806	0.214937
	FBgn0010217	ATPsynβ	0.827639	31.6799
	FBgn0010220	Dbp45A	-0.0356979	0.0825914
	FBgn0010222	Nmdmc	1.50955	27.4584
	FBgn0010223	Gαf	-1.12961	1.62373
	FBgn0010225	Gel	2.67387	176.613
	FBgn0010226	GstS1	-0.715262	11.7212
	FBgn0010228	HmgZ	2.86227	145.854
	FBgn0010235	Klc	-0.294021	2.54731
	FBgn0010238	Lac	-0.147086	0.82267
	FBgn0010240	Lcch3	0.00142472	0.00153265
	FBgn0010241	Mdr50	2.01789	6.45593
	FBgn0010246	Myo61F	1.8662	71.6326
	FBgn0010247	Parp	0.207592	1.53733
	FBgn0010258	Rbp4	1.70653	0.903464
	FBgn0010263	Rbp9	2.48267	29.062
	FBgn0010265	RpS13	0.614467	8.31876
	FBgn0010269	Dsor1	-1.08641	28.9172
	FBgn0010278	Ssrp	-0.774149	20.1643
	FBgn0010280	Taf4	-0.571653	10.1002
	FBgn0010282	TfIIFα	-0.806275	19.0726
	FBgn0010287	Trf	-0.0980108	0.180362
	FBgn0010288	Uch	-1.45376	63.3143
	FBgn0010292	bys	-0.0298055	0.0871535
	FBgn0010300	brat	-1.82062	65.6271
	FBgn0010303	hep	-0.436369	4.76955
	FBgn0010309	pigeon	-1.33893	18.4622
	FBgn0010313	corto	-1.21006	43.1135
	FBgn0010314	Cks30A	-2.47092	76.5918
	FBgn0010315	CycD	-0.997038	23.0794
	FBgn0010316	dap	0.0358593	0.110948
	FBgn0010317	CycJ	-0.328308	2.09015
	FBgn0010328	woc	-0.632411	9.33913
	FBgn0010329	Tbh	3.26676	0.982986
	FBgn0010333	Rac1	0.0577683	0.284842
	FBgn0010339	128up	-0.215193	1.34098
	FBgn0010340	140up	-0.567015	4.2652
	FBgn0010341	Cdc42	0.199244	1.49562
	FBgn0010342	Map60	-2.1171	104.733
	FBgn0010348	Arf1	-0.200109	1.76697
	FBgn0010350	Cds	-0.350042	2.8349
	FBgn0010352	Ogdh	1.63795	66.9666
	FBgn0010355	Taf1	-0.167229	0.798941
	FBgn0010356	Taf5	-0.875486	13.684
	FBgn0010379	Akt	-0.404602	5.86012
	FBgn0010380	AP-1-2β	-0.128381	0.670443
	FBgn0010382	CycE	-2.64511	205.717
	FBgn0010383	Cyp18a1	2.09117	59.7167
	FBgn0010385	Def	3.57183	3.17004
	FBgn0010387	Acbp2	2.45003	8.37263
	FBgn0010388	Dro	-0.0167269	0.00753033
	FBgn0010389	htl	3.23572	82.6345
	FBgn0010391	SrpRα	0.0636731	0.253536
	FBgn0010395	Itgbn	-0.4995	1.36504
	FBgn0010397	LamC	1.42771	36.3429
	FBgn0010398	Lrr47	-1.51726	20.684
	FBgn0010399	Nmdar1	2.06971	0.919303
	FBgn0010401	Os-C	-1.21367	1.07907
	FBgn0010406	RNaseX25	0.652181	9.40121
	FBgn0010407	Ror	1.72932	1.35014
	FBgn0010408	RpS9	0.663317	12.8996
	FBgn0010409	RpL18A	0.656242	10.5622
	FBgn0010411	RpS18	0.522045	7.85699
	FBgn0010412	RpS19a	0.537637	9.30364
	FBgn0010414	SerT	0.69048	0.118432
	FBgn0010415	Sdc	0.803186	19.5768
	FBgn0010416	TH1	-0.294131	1.96812
	FBgn0010417	Taf6	-0.120654	0.496478
	FBgn0010421	TfIIFβ	-1.73843	41.7825
	FBgn0010422	TfIIS	-0.492214	5.49621
	FBgn0010423	TpnC47D	1.58215	10.9872
	FBgn0010424	TpnC73F	2.93908	74.6091
	FBgn0010431	mtrm	-4.23582	305
	FBgn0010434	cora	2.64902	177.541
	FBgn0010435	emp	1.244	20.2013
	FBgn0010438	mtSSB	-0.622885	5.22475
	FBgn0010441	pll	-0.0612475	0.180417
	FBgn0010452	trn	1.66761	6.17783
	FBgn0010453	Wnt4	3.11221	9.66959
	FBgn0010470	Fkbp14	0.900816	21.8041
	FBgn0010473	tutl	3.13437	35.8447
	FBgn0010482	hlk	3.03811	62.2588
	FBgn0010488	NAT1	-0.503688	6.23807
	FBgn0010497	dmGlut	-4.00714	142.903
	FBgn0010501	Dcp-1	0.00733753	0.0189315
	FBgn0010504	kermit	-0.180957	0.663318
	FBgn0010516	wal	0.550407	11.2916
	FBgn0010520	Bka	-0.423831	2.45012
	FBgn0010531	Ccs	-0.472738	2.25412
	FBgn0010548	Aldh-III	0.143218	0.666195
	FBgn0010549	l(2)03659	2.21528	40.0915
	FBgn0010551	Phb2	-0.241739	2.34456
	FBgn0010583	dock	-0.640399	9.29328
	FBgn0010590	Prosβ1	-0.608233	8.58503
	FBgn0010591	Sply	0.272837	1.99001
	FBgn0010602	lwr	0.0207344	0.0771986
	FBgn0010607	l(2)05714	-1.00131	12.2807
	FBgn0010611	Hmgs	0.771268	16.2782
	FBgn0010612	ATPsynG	0.445738	4.6968
	FBgn0010620	CG10939	0.0188752	0.0571003
	FBgn0010621	CCT5	-0.778841	18.7747
	FBgn0010622	DCTN3-p24	0.0499112	0.103902
	FBgn0010638	Sec61β	-0.166653	0.927109
	FBgn0010651	MFS14	3.55468	142.73
	FBgn0010660	Nup214	-0.332762	2.71727
	FBgn0010741	Pfdn2	-0.373185	3.81449
	FBgn0010747	Srp54k	0.106991	0.606435
	FBgn0010750	atms	-0.581697	7.64782
	FBgn0010762	simj	-1.18606	35.4572
	FBgn0010768	sqz	0.206624	0.586932
	FBgn0010770	ppan	-0.254921	1.29104
	FBgn0010772	Xe7	0.0896562	0.359088
	FBgn0010774	Ref1	-0.38594	5.66154
	FBgn0010786	Pbgd	-1.18533	35.9547
	FBgn0010803	TrpRS	-0.66682	8.54363
	FBgn0010808	Chchd3	0.452624	5.94692
	FBgn0010812	unc-45	0.117571	0.45799
	FBgn0010825	Gug	-0.397065	2.68763
	FBgn0010830	l(3)04053	-1.28906	32.9586
	FBgn0010877	l(3)05822	-1.54632	60.0531
	FBgn0010894	sinu	0.268396	0.977099
	FBgn0010905	Spn	-1.14725	21.6402
	FBgn0010909	msn	0.610024	8.86328
	FBgn0010926	l(3)07882	-0.243615	1.57244
	FBgn0011016	SsRβ	-0.193046	1.16399
	FBgn0011020	Sas-4	-1.00596	12.4353
	FBgn0011202	dia	0.0781036	0.286691
	FBgn0011204	cue	-0.394768	5.87615
	FBgn0011205	fbl	1.40798	40.3516
	FBgn0011206	bol	0.510321	1.36753
	FBgn0011207	pelo	-0.586597	9.33819
	FBgn0011211	blw	0.671535	16.4647
	FBgn0011217	eff	-0.530363	12.5952
	FBgn0011224	heph	0.948716	25.6216
	FBgn0011225	jar	1.88954	86.9957
	FBgn0011227	ox	1.02764	22.5575
	FBgn0011230	poe	0.0971193	0.432942
	FBgn0011232	scat	-0.95083	18.9872
	FBgn0011236	ken	-0.435499	4.12552
	FBgn0011259	Sema1a	-0.531293	2.59943
	FBgn0011260	Sema2a	-0.167202	1.19355
	FBgn0011272	RpL13	0.671878	10.8153
	FBgn0011273	Acam	1.26137	0.220371
	FBgn0011274	Dif	2.10426	55.5622
	FBgn0011280	Obp19d	-3.34367	1.06185
	FBgn0011282	Obp84a	-0.816589	2.80886
	FBgn0011284	RpS4	0.665471	12.7375
	FBgn0011286	RyR	3.62955	54.4802
	FBgn0011289	TfIIA-L	-0.779147	15.6308
	FBgn0011290	Taf12	-0.668601	7.2426
	FBgn0011291	Taf11	-0.698583	3.87934
	FBgn0011296	l(2)efl	1.31338	9.61798
	FBgn0011297	Alg3	-0.377008	2.5977
	FBgn0011300	babo	0.0809802	0.343161
	FBgn0011305	Rsf1	0.248581	1.39966
	FBgn0011327	Uch-L5	-1.26135	41.9747
	FBgn0011335	vers	-0.742128	6.46852
	FBgn0011336	Stt3B	0.23956	1.63977
	FBgn0011361	ND-ACP	0.262296	2.16874
	FBgn0011455	ND-SGDH	0.500924	4.82102
	FBgn0011474	Set8	-1.16523	33.3251
	FBgn0011476	l(3)neo43	-0.30296	0.714478
	FBgn0011481	Ssdp	-1.21484	36.2111
	FBgn0011509	SrpRβ	-0.921235	14.3372
	FBgn0011566	Smyd3	-0.901491	10.2708
	FBgn0011570	cpb	-0.211229	1.75056
	FBgn0011573	Cdc37	-0.569726	10.0899
	FBgn0011576	Cyp4d2	1.93972	12.1124
	FBgn0011581	Ms	2.2348	1.10311
	FBgn0011582	Dop1R1	1.30752	0.262308
	FBgn0011584	Trp1	0.426646	5.32239
	FBgn0011586	e(r)	-0.401465	3.56569
	FBgn0011589	Elk	4.899	2.87192
	FBgn0011591	fng	2.1598	33.4001
	FBgn0011592	fra	1.68114	50.7986
	FBgn0011596	fzo	0.329659	0.0580855
	FBgn0011603	ine	0.985903	0.925062
	FBgn0011604	Iswi	-0.662323	12.5935
	FBgn0011606	Klp3A	-1.58311	48.4179
	FBgn0011638	La	-0.0319744	0.125479
	FBgn0011640	lark	-0.121011	0.831185
	FBgn0011642	Zyx	0.303807	1.98201
	FBgn0011648	Mad	-0.331801	3.73142
	FBgn0011655	Med	-0.047708	0.171857
	FBgn0011656	Mef2	0.410875	3.26789
	FBgn0011659	Mlh1	-0.756948	6.60206
	FBgn0011660	Pms2	-1.58122	33.2798
	FBgn0011661	Moe	0.32007	4.87615
	FBgn0011666	msi	-1.10333	29.5935
	FBgn0011672	Mvl	-0.445685	5.69465
	FBgn0011674	insc	1.70374	44.0867
	FBgn0011676	Nos	-1.7566	1.47057
	FBgn0011692	pav	-1.06035	22.1898
	FBgn0011693	Pdh	-0.990377	1.34
	FBgn0011695	EbpIII	2.62899	25.5918
	FBgn0011701	repo	-0.542773	0.453198
	FBgn0011703	RnrL	-1.91771	142.979
	FBgn0011704	RnrS	-0.875584	21.4522
	FBgn0011705	rost	-2.12272	91.5157
	FBgn0011706	rpr	8.02659	62.0092
	FBgn0011708	Syx5	-0.828522	17.0092
	FBgn0011710	Septin1	-0.433746	6.97881
	FBgn0011715	Snr1	-1.11449	21.0132
	FBgn0011722	Tig	6.67977	28.5751
	FBgn0011725	twin	-0.985754	30.8041
	FBgn0011726	tsr	-0.208369	1.99197
	FBgn0011737	Wee1	-0.704152	8.69465
	FBgn0011739	wts	-1.10988	30.5214
	FBgn0011740	α-Man-IIa	-0.605711	5.55752
	FBgn0011741	Arp6	-0.190965	0.888539
	FBgn0011742	Arp2	-0.781621	20.6819
	FBgn0011745	Arp1	-0.00659007	0.02224
	FBgn0011746	ana	2.16212	30.7471
	FBgn0011747	Ank	0.744922	21.6635
	FBgn0011754	PhKγ	0.032091	0.114236
	FBgn0011760	ctp	-0.260382	3.12639
	FBgn0011761	dhd	-2.64003	158.253
	FBgn0011762	Prim1	-0.880888	9.31966
	FBgn0011763	Dp	-0.490004	8.50864
	FBgn0011766	E2f1	-0.849325	27.6615
	FBgn0011768	Fdh	-0.562105	11.7423
	FBgn0011769	Fdx1	-0.0032581	0.00510168
	FBgn0011770	Gip	-0.690971	11.9914
	FBgn0011771	Hem	0.643383	8.6073
	FBgn0011774	Irbp	-1.8884	54.5186
	FBgn0011785	BRWD3	-0.772214	11.9788
	FBgn0011787	mRpL12	-0.576895	10.3458
	FBgn0011802	Gem3	-1.47636	39.2832
	FBgn0011817	nmo	-0.663586	7.26281
	FBgn0011818	oaf	-1.34792	41.6925
	FBgn0011822	Pgcl	4.43673	1.61761
	FBgn0011824	CG4038	0.684416	8.0278
	FBgn0011826	Pp2B-14D	-1.08984	27.058
	FBgn0011828	Pxn	4.64755	193.281
	FBgn0011829	Ret	-1.37642	5.71444
	FBgn0011836	Taf2	-0.0300494	0.0753296
	FBgn0011837	Tis11	0.781065	19.0783
	FBgn0011985	tRNA:Ser-AGA-2-3	2.91419	0.75369
	FBgn0012034	AcCoAS	0.718666	6.91364
	FBgn0012036	Aldh	1.31396	76.4179
	FBgn0012037	Ance	1.62219	16.2269
	FBgn0012042	AttA	-0.555011	0.328995
	FBgn0012051	CalpA	1.39836	28.3799
	FBgn0012058	Cdc27	-1.07761	29.9136
	FBgn0013263	Trl	0.675391	14.7167
	FBgn0013269	Fkbp39	-0.300409	3.76104
	FBgn0013272	Gp150	2.64699	170.386
	FBgn0013275	Hsp70Aa	2.56879	4.1831
	FBgn0013276	Hsp70Ab	2.51046	5.49621
	FBgn0013277	Hsp70Ba	1.57068	1.40085
	FBgn0013278	Hsp70Bb	2.74655	3.30294
	FBgn0013279	Hsp70Bc	1.84128	1.57876
	FBgn0013303	Nca	-0.406161	2.49379
	FBgn0013305	Nmda1	0.535617	7.09909
	FBgn0013307	Odc1	1.99375	0.999017
	FBgn0013323	Ptth	0.281862	0.127001
	FBgn0013325	RpL11	0.629328	12.5272
	FBgn0013334	Sap47	0.263051	1.91286
	FBgn0013342	nSyb	2.37969	0.867297
	FBgn0013343	Syx1A	0.34022	2.7228
	FBgn0013347	TfIIA-S	-0.220844	0.849332
	FBgn0013432	bcn92	-0.343865	1.90961
	FBgn0013435	Cdc2rk	-0.0826691	0.180902
	FBgn0013469	klu	2.67408	38.0017
	FBgn0013531	MED20	-0.933986	6.57349
	FBgn0013548	l(2)dtl	-1.69514	53.7399
	FBgn0013563	Pex1	-0.812184	8.29499
	FBgn0013576	mtd	-0.284424	2.68589
	FBgn0013672	mt:ATPase6	1.21928	2.01511
	FBgn0013673	mt:ATPase8	1.41522	4.6073
	FBgn0013674	mt:CoI	0.888427	35.1192
	FBgn0013675	mt:CoII	0.92619	4.48678
	FBgn0013676	mt:CoIII	0.96489	24.1051
	FBgn0013678	mt:Cyt-b	0.991497	15.1124
	FBgn0013679	mt:ND1	1.09417	3.45499
	FBgn0013680	mt:ND2	1.57628	3.13677
	FBgn0013681	mt:ND3	1.17629	16.2233
	FBgn0013683	mt:ND4L	1.94466	3.11333
	FBgn0013684	mt:ND5	0.986833	1.95181
	FBgn0013685	mt:ND6	-0.262145	0.235497
	FBgn0013686	mt:lrRNA	0.567845	9.88941
	FBgn0013688	mt:srRNA	0.769723	1.97439
	FBgn0013689	mt:tRNA:Ala-TGC	1.03059	1.252
	FBgn0013690	mt:tRNA:Cys-GCA	2.78941	14.0645
	FBgn0013691	mt:tRNA:Asp-GTC	1.42689	1.14828
	FBgn0013693	mt:tRNA:Phe-GAA	2.66399	1.11604
	FBgn0013694	mt:tRNA:Gly-TCC	1.98408	23.5686
	FBgn0013695	mt:tRNA:His-GTG	1.2694	1.14055
	FBgn0013697	mt:tRNA:Lys-CTT	1.7911	1.61961
	FBgn0013698	mt:tRNA:Leu-TAG	0.862882	0.758638
	FBgn0013699	mt:tRNA:Leu-TAA	1.34161	1.20938
	FBgn0013700	mt:tRNA:Met-CAT	0.0574651	0.00947296
	FBgn0013701	mt:tRNA:Asn-GTT	2.80715	1.98985
	FBgn0013702	mt:tRNA:Pro-TGG	1.29908	0.214373
	FBgn0013704	mt:tRNA:Arg-TCG	2.01725	2.58998
	FBgn0013705	mt:tRNA:Ser-GCT	2.13506	0.803836
	FBgn0013706	mt:tRNA:Ser-TGA	2.41691	2.5462
	FBgn0013707	mt:tRNA:Thr-TGT	0.480493	0.090748
	FBgn0013708	mt:tRNA:Val-TAC	-0.683177	0.280608
	FBgn0013709	mt:tRNA:Trp-TCA	2.26398	3.16859
	FBgn0013710	mt:tRNA:Tyr-GTA	2.33236	21.0768
	FBgn0013717	not	-0.59255	5.34582
	FBgn0013718	nuf	-0.721746	16.3507
	FBgn0013720	pck	-0.564259	4.86646
	FBgn0013726	pnut	-0.20936	1.73777
	FBgn0013732	sced	-2.25315	92.9957
	FBgn0013733	shot	1.29936	27.1481
	FBgn0013746	alien	-0.189467	1.03603
	FBgn0013749	Arf4	-0.425428	3.82143
	FBgn0013750	Arf6	-1.10983	32.433
	FBgn0013753	Bgb	-0.972118	8.42597
	FBgn0013756	Mtor	-0.996691	25.8268
	FBgn0013759	CASK	-0.517702	5.46471
	FBgn0013762	Cdk5	-0.241437	1.0511
	FBgn0013763	Idgf6	1.83229	111.044
	FBgn0013764	Chi	-0.54539	6.30715
	FBgn0013765	cnn	-1.33092	37.2027
	FBgn0013770	Cp1	0.974141	30.7595
	FBgn0013771	Cyp6a9	-0.990001	14.1129
	FBgn0013772	Cyp6a8	2.91418	0.754053
	FBgn0013773	Cyp6a22	-1.97536	66.4067
	FBgn0013799	Deaf1	-0.777894	13.8041
	FBgn0013810	Dhc36C	1.14708	9.89279
	FBgn0013811	Dhc62B	1.25189	1.17902
	FBgn0013949	Elal	0.955553	0.397341
	FBgn0013953	Esp	2.29173	73.3904
	FBgn0013954	Fkbp12	0.172087	0.978643
	FBgn0013972	Gycα99B	2.75769	2.09349
	FBgn0013973	Gycβ100B	2.77973	1.69874
	FBgn0013981	His4r	0.605297	6.41908
	FBgn0013983	imd	0.305527	1.01387
	FBgn0013987	MAPk-Ak2	0.0995184	0.495171
	FBgn0013995	Calx	-2.39949	88.4134
	FBgn0013997	Nrx-IV	0.643028	6.77728
	FBgn0014000	Hf	3.43987	5.3098
	FBgn0014006	Ask1	-0.122733	0.47388
	FBgn0014007	Ptp69D	-1.08035	28.3188
	FBgn0014009	Rab2	0.53263	7.4168
	FBgn0014010	Rab5	0.387215	5.78781
	FBgn0014011	Rac2	0.895319	22.1844
	FBgn0014018	Rel	0.93188	17.5287
	FBgn0014019	Rh5	2.43031	0.515181
	FBgn0014020	Rho1	0.711228	18.3556
	FBgn0014022	Rlb1	-0.530275	4.18046
	FBgn0014023	mRpL47	-0.0077418	0.0174687
	FBgn0014024	Rnp4F	0.228625	1.38413
	FBgn0014026	RpL7A	0.697365	20.8297
	FBgn0014028	SdhB	0.340208	3.88652
	FBgn0014029	Septin2	0.797772	16.0675
	FBgn0014031	Agxt	1.85311	4.56384
	FBgn0014032	Sptr	-0.735307	8.94692
	FBgn0014033	Sr-CI	5.01813	15.857
	FBgn0014037	Su(Tpl)	-0.754443	19.6253
	FBgn0014073	Tie	0.992404	7.98297
	FBgn0014075	Uggt	-0.516321	6.24718
	FBgn0014076	Vm32E	-6.19319	19.7144
	FBgn0014092	CG4278	0.194571	0.898764
	FBgn0014127	barr	-0.456963	3.84823
	FBgn0014133	bif	-0.90806	19.27
	FBgn0014135	bnl	1.98384	2.71691
	FBgn0014141	cher	1.35127	24.9957
	FBgn0014143	croc	5.54733	3.33664
	FBgn0014163	fax	0.437432	6.96257
	FBgn0014184	Oda	0.84774	21.475
	FBgn0014189	Hel25E	-0.132901	0.783182
	FBgn0014269	prod	-0.568059	5.17587
	FBgn0014340	mof	-0.555829	3.46096
	FBgn0014342	mia	1.27398	4.50169
	FBgn0014343	mirr	1.81693	23.3675
	FBgn0014366	noi	-0.124959	0.53845
	FBgn0014368	nol	-0.713302	0.155485
	FBgn0014380	RhoL	3.45508	72.9747
	FBgn0014388	sty	1.1579	14.5719
	FBgn0014391	sun	0.944516	21.301
	FBgn0014395	tilB	-1.11802	1.63609
	FBgn0014396	tim	2.51437	69.3497
	FBgn0014411	Vps26	-0.571332	9.49757
	FBgn0014417	CG13397	-2.77504	154.432
	FBgn0014427	CG11899	-0.543447	7.73283
	FBgn0014454	Acp1	2.86736	0.728984
	FBgn0014455	Ahcy	-0.260774	3.08951
	FBgn0014464	Cp7Fa	-9.18755	161.144
	FBgn0014465	Cp7Fb	-7.89058	305
	FBgn0014466	Cp7Fc	-9.2886	258.914
	FBgn0014469	Cyp4e2	-0.910742	14.7905
	FBgn0014857	His3.3A	0.234895	1.4927
	FBgn0014859	Hr38	1.39755	0.781377
	FBgn0014861	Mcm2	-1.31706	47.3116
	FBgn0014863	Mlp84B	2.58829	74.8239
	FBgn0014868	Ost48	-0.245572	1.97936
	FBgn0014869	Pglym78	-1.31175	56.0655
	FBgn0014870	Psi	0.135598	0.575316
	FBgn0014877	Roe1	-0.399348	3.84459
	FBgn0014879	Set	-0.559508	9.27654
	FBgn0014903	CG14630	0.983236	4.84771
	FBgn0014906	Hydr2	0.296801	3.14945
	FBgn0014930	CG2846	0.124543	0.413481
	FBgn0014931	CG2678	-0.0329116	0.081035
	FBgn0014949	btn	-0.629234	1.03979
	FBgn0015000	βggt-I	-0.900983	14.9208
	FBgn0015001	ιTry	-0.516166	0.128276
	FBgn0015011	AhcyL2	3.10565	18.0491
	FBgn0015019	CCT3	-0.473616	8.41454
	FBgn0015024	CkIα	-0.179192	1.40501
	FBgn0015025	CkIIα-i1	0.517951	1.06684
	FBgn0015031	cype	0.932268	24.6234
	FBgn0015033	Cyp4d8	3.48979	26
	FBgn0015034	Cyp4e1	1.64943	0.672281
	FBgn0015035	Cyp4e3	3.55351	2.54857
	FBgn0015036	Cyp4ae1	0.569516	1.44827
	FBgn0015037	Cyp4p1	-2.56612	1.56267
	FBgn0015038	Cyp9b1	2.77749	0.9195
	FBgn0015039	Cyp9b2	-1.49741	3.77347
	FBgn0015040	Cyp9c1	1.00396	2.9268
	FBgn0015075	Ddx1	-0.579196	7.83863
	FBgn0015218	eIF4E1	-0.764763	21.5436
	FBgn0015221	Fer2LCH	1.06516	40.6271
	FBgn0015222	Fer1HCH	0.758311	22.7077
	FBgn0015229	glec	-0.0924851	0.417454
	FBgn0015239	Hr78	-0.0374285	0.126937
	FBgn0015240	Hr96	-0.60293	6.24565
	FBgn0015245	Hsp60A	-0.0385514	0.152171
	FBgn0015247	Diap2	-0.196398	1.10777
	FBgn0015268	Nap1	0.132973	1.07073
	FBgn0015269	Nf1	0.206996	0.853065
	FBgn0015270	Orc2	-2.2688	64.7932
	FBgn0015271	Orc5	-1.34172	22.4895
	FBgn0015277	Pi3K59F	0.482996	3.4943
	FBgn0015278	Pi3K68D	-0.196273	1.04936
	FBgn0015279	Pi3K92E	0.00655654	0.0206193
	FBgn0015282	Rpt2	-0.357253	4.97062
	FBgn0015283	Rpn10	-0.426394	6.6216
	FBgn0015286	Rala	-0.954557	23.5686
	FBgn0015288	RpL22	1.08301	46.1325
	FBgn0015295	Shark	-0.43173	2.74101
	FBgn0015296	Shc	0.164521	0.841681
	FBgn0015298	Srp19	0.0167322	0.0387801
	FBgn0015299	Ssb-c31a	-0.965658	13.4034
	FBgn0015316	Try29F	0.0567057	0.0343831
	FBgn0015320	Ubc2	-0.732439	13.8477
	FBgn0015321	Ubc4	-0.964489	31.1593
	FBgn0015331	abs	0.213363	0.74543
	FBgn0015336	CG15865	-0.616182	0.0978799
	FBgn0015338	CG5861	-0.61652	5.74958
	FBgn0015351	Mettl4	-0.0766522	0.148995
	FBgn0015359	CG2034	-0.463041	4.87615
	FBgn0015360	oxt	-1.00991	17.1284
	FBgn0015371	chn	-2.33965	108.678
	FBgn0015372	RabX1	0.339536	1.94097
	FBgn0015376	cutlet	-1.42512	24.8962
	FBgn0015379	dod	-0.65588	8.66354
	FBgn0015380	drl	2.49408	12.9431
	FBgn0015391	glu	-0.927852	18.8447
	FBgn0015396	jumu	-1.30986	45.983
	FBgn0015399	kek1	3.87602	181.979
	FBgn0015400	kek2	1.05485	0.54051
	FBgn0015402	ksr	-0.387838	2.41775
	FBgn0015477	Rme-8	0.0599795	0.19417
	FBgn0015509	Cul1	-0.987878	35.0159
	FBgn0015513	mbc	1.08629	19.8069
	FBgn0015519	nAChRα3	-0.656899	1.14066
	FBgn0015520	nonA-l	-0.475645	3.27916
	FBgn0015521	RpS21	0.617441	14.091
	FBgn0015522	olf186-M	-1.76383	66.9136
	FBgn0015527	peng	-0.0257839	0.0978498
	FBgn0015543	snoRNA:Me28S-A1322	1.43152	4.79317
	FBgn0015544	spag	-1.11487	19.4868
	FBgn0015546	spel1	-1.40466	33.3242
	FBgn0015553	tos	-2.92827	145.273
	FBgn0015558	tty	-1.3433	10.4935
	FBgn0015568	α-Est1	-1.63931	31.1331
	FBgn0015569	α-Est10	-0.40308	1.12274
	FBgn0015570	α-Est2	2.51734	3.32693
	FBgn0015571	α-Est3	0.53335	4.73518
	FBgn0015572	α-Est4	2.46422	10.8041
	FBgn0015574	α-Est6	3.02561	1.17805
	FBgn0015575	α-Est7	5.54672	218.287
	FBgn0015576	α-Est8	0.233754	0.31816
	FBgn0015577	α-Est9	0.381868	1.48938
	FBgn0015582	dare	-0.647102	4.87615
	FBgn0015585	Acp63F	1.63591	0.454774
	FBgn0015589	Apc	-0.0427014	0.112721
	FBgn0015591	AstA	0.356275	0.0498865
	FBgn0015600	toc	-1.85212	62.9318
	FBgn0015602	BEAF-32	-0.774385	8.90658
	FBgn0015609	CadN	2.397	39.4498
	FBgn0015614	CanB2	-0.83353	20.1656
	FBgn0015615	SMC3	-0.612556	7.09366
	FBgn0015618	Cdk8	-0.651879	2.82868
	FBgn0015621	Clp	-1.2384	14.6478
	FBgn0015622	Cnx99A	-0.301527	2.46395
	FBgn0015623	Cpr	0.0249559	0.100405
	FBgn0015625	CycB3	-2.86455	230.67
	FBgn0015663	Ugt36A1	-0.178202	0.276165
	FBgn0015664	Dref	0.201828	1.14709
	FBgn0015714	Cyp6a17	3.50603	1.18607
	FBgn0015737	Hmu	0.28458	2.41818
	FBgn0015754	Lis-1	-0.906546	26.8447
	FBgn0015756	RpL9	0.725987	22.5421
	FBgn0015765	p38a	-0.0836835	0.245789
	FBgn0015766	Msr-110	0.652399	8.88941
	FBgn0015772	Nak	0.0925267	0.481399
	FBgn0015773	NetA	1.43384	1.18701
	FBgn0015774	NetB	2.54857	22.8069
	FBgn0015776	nrv1	-0.196485	1.58159
	FBgn0015777	nrv2	1.79593	32.8386
	FBgn0015778	rin	-0.920974	25.5272
	FBgn0015781	P5cr	-0.0815668	0.26991
	FBgn0015789	Rab10	-0.334811	4.21896
	FBgn0015790	Rab11	-0.201653	1.83551
	FBgn0015791	Rab14	-0.352905	2.56551
	FBgn0015793	Rab19	-0.387387	1.50629
	FBgn0015794	Rab18	-0.0230076	0.0538887
	FBgn0015795	Rab7	1.45512	57.475
	FBgn0015797	Rab6	-0.0368556	0.125285
	FBgn0015799	Rbf	-0.971819	26.2048
	FBgn0015801	Reg-5	0.837564	10.6882
	FBgn0015803	RtGEF	0.231991	1.41349
	FBgn0015805	HDAC1	-0.227076	1.98816
	FBgn0015808	ScpX	0.64936	9.54061
	FBgn0015818	Spx	-0.0400909	0.110403
	FBgn0015828	TfIIEα	-0.662567	9.92082
	FBgn0015829	TfIIEβ	-0.0139903	0.0205694
	FBgn0015831	Rtnl2	2.35732	0.923758
	FBgn0015834	eIF3i	0.276916	3.594
	FBgn0015838	Vang	0.204164	1.19766
	FBgn0015872	Drip	1.75409	24.0862
	FBgn0015903	apt	-0.367961	3.30428
	FBgn0015905	ast	-0.324643	1.765
	FBgn0015924	crq	0.22151	1.88131
	FBgn0015925	csul	-0.362125	2.66682
	FBgn0015926	dah	-3.51094	161.235
	FBgn0015929	dpa	-0.845499	23.7645
	FBgn0015949	hrg	0.951916	26.3947
	FBgn0016013	Faa	0.84588	0.414136
	FBgn0016031	lama	1.11345	47.2916
	FBgn0016032	lbm	2.21862	6.16115
	FBgn0016034	mael	-0.995473	24.1397
	FBgn0016036	mei-P22	-2.8048	5.48678
	FBgn0016038	Vsp37A	-0.603129	7.11976
	FBgn0016041	Tom40	-0.534973	7.29499
	FBgn0016053	pgc	-1.87424	94.6882
	FBgn0016054	phr6-4	-1.32583	27.6198
	FBgn0016059	Sema1b	-0.564361	8.02045
	FBgn0016061	side	1.69204	1.11422
	FBgn0016070	smg	-2.81573	130.554
	FBgn0016075	vkg	3.92012	305
	FBgn0016076	vri	2.98261	84.983
	FBgn0016078	wun	-0.300783	1.49167
	FBgn0016081	fry	1.16949	20.9101
	FBgn0016119	ATPsynCF6	0.506593	5.58838
	FBgn0016120	ATPsynD	0.782229	23.1319
	FBgn0016122	Acer	-2.38184	101.697
	FBgn0016123	Alp4	2.65942	97.5622
	FBgn0016126	CaMKI	0.952702	22.6253
	FBgn0016131	Cdk4	-0.0875999	0.324144
	FBgn0016641	PTP-ER	-0.928747	17.0872
	FBgn0016650	Lgr1	0.0864635	0.0360865
	FBgn0016660	H15	-5.93992	4.84164
	FBgn0016672	Ipp	-1.0685	19.8327
	FBgn0016675	Lectin-galC1	1.56492	1.10143
	FBgn0016684	NaPi-T	0.490355	0.331832
	FBgn0016685	Nlp	-0.15571	1.14709
	FBgn0016687	Nurf-38	0.234676	2.04393
	FBgn0016691	ATPsynO	0.757973	18.082
	FBgn0016693	Past1	0.623749	11.6038
	FBgn0016694	Pdp1	2.50052	122.215
	FBgn0016696	Pitslre	-0.372729	4.36957
	FBgn0016697	Prosα5	-0.587313	10.0438
	FBgn0016698	Ptpa	-0.624685	4.84164
	FBgn0016701	Rab4	0.0269934	0.0748449
	FBgn0016715	Reg-2	0.64643	2.11224
	FBgn0016726	RpL29	0.37826	0.496228
	FBgn0016754	sba	0.595241	5.65758
	FBgn0016756	Usp47	0.590082	8.9914
	FBgn0016762	angel	1.18879	12.983
	FBgn0016794	dos	-0.506057	7.59517
	FBgn0016797	fz2	3.05463	152.319
	FBgn0016917	Stat92E	0.462877	6.15243
	FBgn0016920	nompC	3.90826	3.23066
	FBgn0016926	Pino	2.30326	102.41
	FBgn0016930	Dyrk2	0.0718528	0.27052
	FBgn0016970	l(2)k10201	-1.25642	11.5214
	FBgn0016974	swaΨ	-1.57056	9.57349
	FBgn0016975	stnB	-2.84749	3.85215
	FBgn0016976	stnA	-2.84749	3.85215
	FBgn0016977	spen	0.258567	1.83081
	FBgn0016978	snRNP-U1-70K	-0.338341	2.39795
	FBgn0016983	smid	0.271993	3.02398
	FBgn0016984	sktl	-0.780622	17.8125
	FBgn0017414	cag	0.46717	1.23194
	FBgn0017418	ari-1	-0.168286	1.06185
	FBgn0017424	asRNA:CR11538	4.70161	5.90658
	FBgn0017429	CG5989	0.358335	2.65214
	FBgn0017430	Nelf-E	-0.752334	6.65758
	FBgn0017448	CG2187	-3.28746	65.8097
	FBgn0017456	Ubc84D	3.31271	1.00913
	FBgn0017457	U2af38	-1.09515	30.0953
	FBgn0017482	T3dh	0.691917	3.36746
	FBgn0017545	RpS3A	0.350686	6.20482
	FBgn0017550	Rga	-0.661225	14.4962
	FBgn0017551	Rca1	-3.09813	119.987
	FBgn0017558	Pdk	-0.73292	13.2343
	FBgn0017561	Ork1	-1.99649	64.2967
	FBgn0017566	ND-75	0.655967	13.7799
	FBgn0017567	ND-23	0.414678	3.15472
	FBgn0017572	Mo25	0.290656	2.67266
	FBgn0017577	Mcm5	-1.83846	94.2518
	FBgn0017578	Max	0.438435	1.84359
	FBgn0017579	RpL14	0.77606	16.6253
	FBgn0017581	Lk6	0.0317082	0.131702
	FBgn0019624	COX5A	0.689044	14.6216
	FBgn0019637	Atu	-0.27636	1.72961
	FBgn0019643	speck	2.27505	19.7375
	FBgn0019644	ATPsynB	0.807295	26.6289
	FBgn0019650	toy	1.93133	0.721968
	FBgn0019661	lncRNA:roX1	1.86231	3.20535
	FBgn0019662	qm	0.472675	3.89757
	FBgn0019686	lok	-1.79003	116.582
	FBgn0019830	colt	-0.0756099	0.317861
	FBgn0019890	Smg5	1.01454	25.4949
	FBgn0019925	Surf4	-0.296414	2.79907
	FBgn0019929	Ser7	-0.392382	0.0749398
	FBgn0019932	SamDC	0.0411428	0.0868844
	FBgn0019936	RpS20	0.541385	11.4935
	FBgn0019938	Polr1A	0.639415	8.4168
	FBgn0019949	Cdk9	0.392846	2.33212
	FBgn0019952	Orct	0.822885	2.55794
	FBgn0019957	ND-42	0.532243	9.43533
	FBgn0019960	Mitofilin	0.634369	13.2226
	FBgn0019968	Khc-73	0.794778	11.857
	FBgn0019972	Drice	-0.0233828	0.071874
	FBgn0019982	Gs1l	-0.0367602	0.101574
	FBgn0019985	mGluR	-4.46864	11.4935
	FBgn0019990	Gcn2	-0.556521	5.93554
	FBgn0020018	Ppox	-0.407669	2.65767
	FBgn0020224	Cbl	-1.87689	104.097
	FBgn0020235	ATPsynγ	0.835702	31.4413
	FBgn0020236	ATPCL	0.496104	4.99568
	FBgn0020238	14-3-3ε	-0.36331	6.46344
	FBgn0020248	stet	-1.15519	32.752
	FBgn0020249	stck	0.492269	4.31426
	FBgn0020251	sfl	0.537272	4.3439
	FBgn0020255	Ran	-0.709134	19.8125
	FBgn0020257	Ppa	4.194	109.376
	FBgn0020261	pcm	-0.175013	0.904547
	FBgn0020269	mspo	2.89778	11.4078
	FBgn0020270	mre11	-1.31297	19.9431
	FBgn0020272	mst	-0.88861	11.384
	FBgn0020278	loco	0.871351	15.9318
	FBgn0020279	lig	-0.27594	2.32726
	FBgn0020294	ko	1.20989	9.2161
	FBgn0020299	stumps	2.38975	22.224
	FBgn0020300	geko	-0.875045	2.60603
	FBgn0020304	drongo	1.68094	78.4123
	FBgn0020305	dbe	-0.0588625	0.164386
	FBgn0020306	dom	-0.133039	0.584311
	FBgn0020309	crol	1.41599	55.0353
	FBgn0020312	Tmtc3	-1.18566	18.1586
	FBgn0020369	Rpt6	-0.701858	18.8894
	FBgn0020370	TppII	-0.35635	3.63563
	FBgn0020372	TM4SF	0.0776106	0.0747288
	FBgn0020379	Rfx	-0.861346	8.27165
	FBgn0020381	Dredd	0.803807	9.20482
	FBgn0020385	pug	0.558901	3.81112
	FBgn0020386	Pdk1	-1.80189	67.2306
	FBgn0020388	Gcn5	-0.516214	3.93754
	FBgn0020389	Papss	0.738283	8.7986
	FBgn0020391	Nrk	0.175184	0.218216
	FBgn0020392	Nmt	-0.677326	13.52
	FBgn0020399	Mst89B	0.220207	0.190401
	FBgn0020407	asun	-0.544527	3.20136
	FBgn0020412	JIL-1	0.214098	1.07552
	FBgn0020414	Idgf3	3.23633	161.025
	FBgn0020415	Idgf2	1.85565	56.3788
	FBgn0020416	Idgf1	7.23038	24.1898
	FBgn0020429	GluRIIB	2.01072	0.635673
	FBgn0020440	Fak	-0.16746	0.813369
	FBgn0020443	eRF3	0.0271911	0.0860746
	FBgn0020445	E23	-1.64838	53.1518
	FBgn0020493	Dad	1.93868	41.7375
	FBgn0020496	CtBP	0.0762198	0.455984
	FBgn0020497	emb	-0.0941148	0.451405
	FBgn0020503	CLIP-190	1.04611	24.7905
	FBgn0020506	Amyrel	1.53506	0.404194
	FBgn0020510	Abi	-0.0180783	0.0606372
	FBgn0020513	Paics	0.756881	15.9666
	FBgn0020518	snoRNA:Me28S-G764	1.64996	0.798677
	FBgn0020521	pio	2.76184	28.2924
	FBgn0020545	kraken	-0.323681	1.97455
	FBgn0020616	SA	-0.441954	4.41454
	FBgn0020618	Rack1	0.818134	26.4609
	FBgn0020620	RN-tre	-0.317131	2.64651
	FBgn0020621	Pkn	-0.216821	1.2875
	FBgn0020622	Pi3K21B	-0.158928	0.91308
	FBgn0020626	Osbp	0.0171503	0.0496346
	FBgn0020633	Mcm7	-1.00235	29.3768
	FBgn0020647	KrT95D	-0.429826	3.45447
	FBgn0020653	Trxr1	-0.299899	3.66758
	FBgn0020655	ArfGAP1	-0.712661	11.1568
	FBgn0020660	eIF4B	-0.425848	6.35262
	FBgn0020762	Atet	3.04159	171.57
	FBgn0020764	Alas	0.36739	3.31532
	FBgn0020767	Spred	-0.171751	0.992302
	FBgn0020887	Su(z)12	-0.577673	7.74958
	FBgn0020908	Scp1	-0.909785	0.180312
	FBgn0020909	Rtc1	-0.0844678	0.238112
	FBgn0020910	RpL3	1.00249	39.767
	FBgn0020930	Dgkε	0.132812	0.563707
	FBgn0021738	Crg-1	6.20276	5.4023
	FBgn0021750	SerRS-m	-0.208584	0.839925
	FBgn0021760	chb	-0.363795	3.12665
	FBgn0021761	Nup154	-0.8344	24.2284
	FBgn0021764	sdk	0.327155	2.39391
	FBgn0021765	scu	-0.173782	1.02192
	FBgn0021768	nudC	-0.200062	1.08636
	FBgn0021776	mira	1.82186	1.46811
	FBgn0021795	Tapδ	0.0776246	0.329213
	FBgn0021796	Tor	0.442735	2.77956
	FBgn0021800	Reph	0.191549	0.752047
	FBgn0021814	Vps28	0.378104	2.42107
	FBgn0021825	DCTN2-p50	-0.254802	1.79436
	FBgn0021847	Ttc7	-0.952426	15.7144
	FBgn0021856	l(2)k14505	-0.311941	1.41578
	FBgn0021872	Xbp1	0.983882	34.1361
	FBgn0021874	Nle	0.695637	7.92445
	FBgn0021875	Zfrp8	-0.034971	0.0852579
	FBgn0021895	ytr	-0.124573	0.747327
	FBgn0021906	RFeSP	0.755286	20.2815
	FBgn0021944	Coprox	-1.15269	23.3134
	FBgn0021967	ND-PDSW	0.392983	2.36797
	FBgn0021979	l(2)k09913	0.153017	0.989379
	FBgn0021995	Rs1	0.342876	3.32993
	FBgn0022023	eIF3h	0.558921	10.5884
	FBgn0022027	Vps25	-0.396418	2.00435
	FBgn0022029	l(2)k01209	-0.48228	6.80134
	FBgn0022069	Nnp-1	-0.234849	1.56897
	FBgn0022097	Vha36-1	-0.167488	1.10638
	FBgn0022153	l(2)k05819	-0.216065	1.1584
	FBgn0022160	Gpo1	3.19061	111.17
	FBgn0022213	Cse1	-1.192	50.5317
	FBgn0022224	ubl	0.00790903	0.0102469
	FBgn0022238	lolal	-0.370181	5.02919
	FBgn0022288	l(2)09851	-0.195936	1.13917
	FBgn0022338	dnk	-1.59142	59.3575
	FBgn0022343	CG3760	-0.0132539	0.0457512
	FBgn0022344	CG10340	0.306136	1.36874
	FBgn0022349	CG1910	0.837351	21.8761
	FBgn0022355	Tsf1	3.9596	52.767
	FBgn0022359	Sodh2	-0.478775	1.92258
	FBgn0022361	Pur-α	1.79194	42.5214
	FBgn0022382	Pka-R2	1.22015	47.4437
	FBgn0022699	D19B	0.148763	0.573885
	FBgn0022702	Cht2	-4.15422	119.991
	FBgn0022709	Ak1	1.24565	15.6308
	FBgn0022710	Ac13E	1.36304	21.7033
	FBgn0022724	Taf8	-1.20295	14.0297
	FBgn0022764	Sin3A	-0.469158	5.59517
	FBgn0022768	Pp2C1	-0.806556	10.5986
	FBgn0022770	Peritrophin-A	2.50052	1.8967
	FBgn0022774	Oat	2.08192	57.6655
	FBgn0022786	Hira	-1.37864	28.1051
	FBgn0022787	Hel89B	-0.0669899	0.210022
	FBgn0022800	Cad96Ca	2.50584	1.38229
	FBgn0022893	Df31	-1.07304	57.4295
	FBgn0022935	D19A	-0.490456	3.72858
	FBgn0022936	CycH	-1.35969	21.1135
	FBgn0022942	Cbp80	0.157603	0.978792
	FBgn0022943	Cbp20	-0.137666	0.401002
	FBgn0022959	yps	-0.412453	7.02687
	FBgn0022960	vimar	-0.540397	6.3279
	FBgn0022981	rpk	-2.09133	108.842
	FBgn0022984	qkr58E-3	0.741283	9.94692
	FBgn0022985	qkr58E-2	-0.265517	2.13979
	FBgn0022986	qkr58E-1	0.45127	3.74415
	FBgn0022987	qkr54B	-0.48327	4.52724
	FBgn0023000	mth	0.2018	0.759053
	FBgn0023001	melt	1.68882	8.14086
	FBgn0023023	CRMP	0.209932	0.496101
	FBgn0023076	Clk	3.99794	58.0462
	FBgn0023081	gek	0.030446	0.0947297
	FBgn0023083	fray	-0.986723	19.3298
	FBgn0023090	dtr	0.676229	0.46534
	FBgn0023094	cyc	-0.950264	14.9508
	FBgn0023095	caps	2.01363	61.2449
	FBgn0023096	btv	2.02156	5.3851
	FBgn0023097	bon	-0.891541	12.2865
	FBgn0023129	aay	0.239351	1.17168
	FBgn0023130	a6	-0.488621	3.56604
	FBgn0023143	Uba1	-0.375119	3.43038
	FBgn0023167	SmD3	-0.688813	11.7011
	FBgn0023169	AMPKα	0.200787	1.19176
	FBgn0023170	RpL39	0.324481	2.03181
	FBgn0023171	rnh1	-0.353763	1.73303
	FBgn0023172	RhoGEF2	-0.313385	2.31742
	FBgn0023174	Prosβ2	-0.450289	6.66959
	FBgn0023175	Prosα7	-0.68606	13.6073
	FBgn0023177	Pp4-19C	-0.424813	4.33255
	FBgn0023180	Orc6	-2.04384	27.1367
	FBgn0023181	Orc4	-1.73603	39.1062
	FBgn0023212	EloB	-0.420238	4.86646
	FBgn0023213	eIF4G1	0.20547	1.30118
	FBgn0023214	edl	1.81233	12.1163
	FBgn0023215	Mnt	-1.26015	38.209
	FBgn0023216	Parg	-0.467753	3.64187
	FBgn0023388	Dap160	-0.650968	8.8962
	FBgn0023395	Chd3	-2.34028	84.0721
	FBgn0023407	B4	-0.214598	0.975379
	FBgn0023415	Acp32CD	2.31631	0.68384
	FBgn0023416	Ac3	0.774782	1.06969
	FBgn0023441	fus	0.767833	18.4413
	FBgn0023458	Rbcn-3A	0.159394	0.573842
	FBgn0023477	Taldo	0.469968	7.42481
	FBgn0023479	teq	1.72113	3.93565
	FBgn0023506	Es2	-1.37746	21.0511
	FBgn0023507	D2hgdh	2.27109	58.1361
	FBgn0023508	Ocrl	-1.15567	32.2518
	FBgn0023509	mip130	0.134254	0.691607
	FBgn0023510	Rbcn-3B	-0.180377	0.630759
	FBgn0023511	Edem1	0.0682569	0.204064
	FBgn0023512	eIF2Bε	0.263875	1.7218
	FBgn0023513	CG14803	-1.15634	23.0996
	FBgn0023514	CG14805	0.491425	4.6038
	FBgn0023515	Gcna	-2.2968	109.089
	FBgn0023516	Pex5	-0.00990539	0.0249258
	FBgn0023517	Pgam5	-0.633741	7.46218
	FBgn0023518	trr	-0.114129	0.302918
	FBgn0023519	mRpL16	-0.200466	0.789914
	FBgn0023520	CG3857	-0.205866	0.525107
	FBgn0023521	CG3587	-0.496203	2.86901
	FBgn0023522	CG11596	-0.561496	7.66756
	FBgn0023523	Or2a	1.50168	3.94277
	FBgn0023524	CG3078	1.86129	0.992201
	FBgn0023525	CG3191	2.65606	18.8069
	FBgn0023526	CG2865	-1.02224	29.8356
	FBgn0023527	CG3071	-0.306107	2.36554
	FBgn0023528	CG2924	-1.17679	44.9208
	FBgn0023529	Grp170	-0.691698	10.4622
	FBgn0023530	CG3740	-0.410297	1.91522
	FBgn0023531	CG32809	0.421171	1.37322
	FBgn0023534	CG17778	2.6858	2.47955
	FBgn0023535	arg	0.16392	0.14459
	FBgn0023536	CG3156	-0.351682	1.57579
	FBgn0023537	CG17896	1.97261	140.74
	FBgn0023540	CG3630	-1.27191	14.3585
	FBgn0023541	Cyp4d14	2.03174	2.91453
	FBgn0023542	Nmd3	0.127983	0.613944
	FBgn0023545	PIG-K	-0.721173	6.89279
	FBgn0023549	Mct1	2.63372	137.658
	FBgn0023550	FarO	3.4042	30.5482
	FBgn0024150	Ac78C	0.531634	0.318686
	FBgn0024177	zpg	-0.408035	6.19791
	FBgn0024179	wit	1.62701	10.7645
	FBgn0024182	waw	-0.621282	8.05948
	FBgn0024183	vig	1.56773	55.5143
	FBgn0024184	unc-4	-1.76379	0.394612
	FBgn0024187	syd	0.274723	1.44646
	FBgn0024188	san	-0.720944	8.86012
	FBgn0024189	sns	4.34065	1.48368
	FBgn0024191	sip1	-0.72341	5.42251
	FBgn0024194	rasp	0.285033	1.77806
	FBgn0024196	robl	-0.337944	1.26092
	FBgn0024222	IKKβ	0.702526	7.14448
	FBgn0024227	aurB	-1.22731	18.3665
	FBgn0024230	Hs2st	-0.504791	3.45076
	FBgn0024234	gbb	2.58032	92.4248
	FBgn0024236	foi	-0.393945	4.51856
	FBgn0024238	Fim	0.451456	4.5157
	FBgn0024244	drm	2.30737	1.10854
	FBgn0024245	dnt	-0.349355	1.12462
	FBgn0024248	chico	0.875444	13.0696
	FBgn0024250	brk	1.76567	20.1107
	FBgn0024251	bbx	-0.618536	8.05306
	FBgn0024273	WASp	-0.333159	2.39848
	FBgn0024277	trio	0.460176	3.27502
	FBgn0024285	Srp54	0.171101	0.985743
	FBgn0024289	Sodh1	2.99285	10.2291
	FBgn0024291	Sirt1	-0.585069	8.54363
	FBgn0024293	Spn43Ab	2.99853	12.1884
	FBgn0024294	Spn43Aa	6.49963	18.2668
	FBgn0024314	Plap	-0.249526	1.96414
	FBgn0024315	Picot	1.69208	68.8827
	FBgn0024319	Nach	-0.154807	0.0754444
	FBgn0024320	Npc1a	1.68004	80.7595
	FBgn0024321	NK7.1	1.72461	25.5186
	FBgn0024326	Mkk4	-0.790848	17.5498
	FBgn0024329	Mekk1	-0.0277267	0.081531
	FBgn0024330	MED6	-0.913206	12.9101
	FBgn0024352	Stip1	-1.06299	30.6021
	FBgn0024360	MTPAP	-0.0794868	0.261831
	FBgn0024361	Tsp2A	1.34555	1.08575
	FBgn0024362	Naa30A	-0.526356	7.6968
	FBgn0024364	CG11417	-0.568602	7.85387
	FBgn0024365	CG12773	-0.502467	7.01728
	FBgn0024366	CG11409	1.68796	6.59007
	FBgn0024371	E2f2	-1.54935	39.3251
	FBgn0024432	Dlc90F	-0.279605	2.05402
	FBgn0024491	Bin1	-0.513407	4.21681
	FBgn0024509	Sec13	-0.533065	6.50724
	FBgn0024510	dlt	-1.40295	19.9788
	FBgn0024542	Neos	-0.811874	6.54668
	FBgn0024555	flfl	0.0676611	0.276574
	FBgn0024556	mEFTu1	0.369084	4.94692
	FBgn0024558	Dph5	-0.369189	4.93181
	FBgn0024689	fws	-0.422561	3.66476
	FBgn0024698	Cpsf160	-0.51902	4.12552
	FBgn0024728	Slip1	-0.368711	3.50499
	FBgn0024732	Drep1	-1.80053	73.4248
	FBgn0024733	RpL10	0.565798	14.1457
	FBgn0024734	PRL-1	-0.231004	1.72407
	FBgn0024754	Flo1	1.21752	32.8356
	FBgn0024804	Dbp80	0.580014	6.15552
	FBgn0024806	DIP2	0.126173	0.642699
	FBgn0024807	DIP1	0.898824	24.4067
	FBgn0024811	Crk	-0.168842	0.877902
	FBgn0024814	Clc	-0.0831901	0.413868
	FBgn0024833	AP-1μ	-0.759372	14.1574
	FBgn0024836	stan	3.17021	0.93128
	FBgn0024841	Pcd	-1.4794	24.4962
	FBgn0024846	p38b	-0.542537	7.31336
	FBgn0024887	kin17	0.1984	0.579524
	FBgn0024889	Kap-α1	-0.383657	4.29499
	FBgn0024909	Taf7	-1.21396	17.821
	FBgn0024912	agt	-0.531996	5.59688
	FBgn0024913	Actβ	1.55497	0.574766
	FBgn0024920	Ts	-0.589069	6.99568
	FBgn0024921	Tnpo	-0.936046	17.7328
	FBgn0024941	RSG7	3.49871	1.05863
	FBgn0024944	Oamb	-1.1796	8.46852
	FBgn0024945	NitFhit	-0.234666	0.900897
	FBgn0024947	NTPase	-0.374244	3.46611
	FBgn0024956	Mat1	-1.05574	16.1379
	FBgn0024957	Irp-1B	-0.451165	5.25649
	FBgn0024958	Irp-1A	1.0773	24.1649
	FBgn0024973	CG2701	0.0945884	0.366469
	FBgn0024975	CG2712	-1.03602	9.01728
	FBgn0024980	Syx4	2.92575	20.4237
	FBgn0024983	CG4293	-0.594354	5.08725
	FBgn0024984	CG3457	-1.42482	26.1918
	FBgn0024985	Rilpl	0.46638	4.82974
	FBgn0024986	CG3719	-0.198993	0.598714
	FBgn0024987	ssx	-0.373209	4.35262
	FBgn0024989	CG3777	-0.336905	0.415613
	FBgn0024991	CG2694	-2.4982	94.0004
	FBgn0024992	Spg7	-0.692475	9.15614
	FBgn0024993	CG2662	-1.61135	16.4634
	FBgn0024994	Ugalt	-0.932079	12
	FBgn0024995	CG2680	-1.31299	0.442335
	FBgn0024996	eIF2Bβ	-0.0757876	0.228892
	FBgn0024997	CG2681	-0.231195	0.0643592
	FBgn0024998	CG2685	-0.380574	2.17256
	FBgn0025109	Bem46	-0.40341	3.01851
	FBgn0025111	Ant2	1.64804	10.821
	FBgn0025185	az2	-1.45697	16.3893
	FBgn0025186	ari-2	-0.894115	15.6819
	FBgn0025335	Cpes	-1.41035	47.3429
	FBgn0025336	CG4882	-0.324295	2.26645
	FBgn0025352	Mtpβ	-0.216492	1.71631
	FBgn0025355	SuUR	-0.740643	8.78781
	FBgn0025366	Ip259	0.932172	28.3747
	FBgn0025373	Fpps	0.58261	5.13549
	FBgn0025381	rush	0.545103	10.0721
	FBgn0025382	Rab27	-1.51111	7.2161
	FBgn0025383	CG14780	2.00146	0.442287
	FBgn0025387	Alms1b	-1.11547	2.35951
	FBgn0025388	Alms1a	-1.45907	19.1624
	FBgn0025390	Mur2B	-3.76528	269.857
	FBgn0025391	Scgδ	3.56034	9.03433
	FBgn0025393	CG14795	-0.597928	0.197975
	FBgn0025394	inc	0.410952	5.27819
	FBgn0025454	Cyp6g1	1.71133	4.2668
	FBgn0025455	CycT	-0.389711	4.04721
	FBgn0025456	CREG	2.3335	60.1965
	FBgn0025457	Bub3	-0.811348	14.6536
	FBgn0025463	Bap60	-0.625202	12.3883
	FBgn0025469	slv	-0.900345	13.9747
	FBgn0025519	fidipidine	-0.323728	1.33668
	FBgn0025525	bab2	3.27079	17.2815
	FBgn0025549	unc-119	-1.36296	37.7645
	FBgn0025558	CG4101	0.507077	1.43274
	FBgn0025571	SF1	0.300758	2.44684
	FBgn0025574	Pli	0.486691	6.30016
	FBgn0025582	eIF3e	0.374864	5.47496
	FBgn0025583	BomS2	2.33231	1.10399
	FBgn0025592	Gk1	0.709656	9.10182
	FBgn0025595	AkhR	5.11229	2.58073
	FBgn0025608	Faf2	-0.551016	8.3279
	FBgn0025615	Torsin	-0.532342	5.61798
	FBgn0025620	CG13360	2.29813	2.09879
	FBgn0025621	CG16989	0.0181647	0.0498803
	FBgn0025624	CG4025	0.767448	6.22841
	FBgn0025625	Sik2	1.77017	4.85387
	FBgn0025626	CG4281	-0.703557	10.5229
	FBgn0025627	CG4194	0.35693	0.218704
	FBgn0025628	CG4199	-1.34687	41.8928
	FBgn0025629	CG4045	0.42913	2.90925
	FBgn0025630	Rtca	-1.10796	20.9508
	FBgn0025631	moody	2.76807	69.8729
	FBgn0025632	CG4313	-0.369409	1.49755
	FBgn0025633	spdi	-2.27834	121.824
	FBgn0025634	CG13367	-0.704281	6.3536
	FBgn0025635	Hinfp	-0.895119	14.6615
	FBgn0025637	SkpA	0.259435	2.17787
	FBgn0025638	Roc1a	-0.0535186	0.224538
	FBgn0025639	Hmt4-20	-0.774689	17.3063
	FBgn0025640	CG13369	0.540192	4.85078
	FBgn0025641	DAAM	-0.0275711	0.0681803
	FBgn0025642	CG32812	3.21282	3.61149
	FBgn0025643	CG3588	0.814191	0.213519
	FBgn0025674	CycK	-0.715445	17.1186
	FBgn0025676	CkIIα-i3	0.481401	1.64424
	FBgn0025678	CaBP1	-0.366612	3.46376
	FBgn0025680	cry	3.17747	94.5171
	FBgn0025681	CG3558	-0.728452	9.35853
	FBgn0025682	scf	1.79305	86.1798
	FBgn0025683	CG3164	2.36	208.807
	FBgn0025684	MFS18	-1.51486	44.4698
	FBgn0025692	Lfg	0.537802	0.452473
	FBgn0025693	ZnT41F	0.109469	0.262169
	FBgn0025697	santa-maria	2.32898	3.10718
	FBgn0025700	CG5885	-0.110581	0.461388
	FBgn0025702	Srpk79D	1.21627	3.4141
	FBgn0025709	CNT2	0.04345	0.0103149
	FBgn0025712	CG13920	1.30277	8.53611
	FBgn0025716	Bap55	-0.644232	9.38091
	FBgn0025720	Ate1	-0.562879	6.51856
	FBgn0025724	β'COP	0.17054	0.869546
	FBgn0025725	αCOP	0.395086	2.9582
	FBgn0025726	unc-13	0.026128	0.0935511
	FBgn0025739	pon	-1.27631	7.00524
	FBgn0025740	PlexB	-0.166528	0.949606
	FBgn0025741	PlexA	-0.53699	8.01457
	FBgn0025742	mtm	0.711167	11.3335
	FBgn0025743	mbt	-1.13165	27.4486
	FBgn0025777	homer	-1.47872	54.3215
	FBgn0025781	Cdc16	-1.26874	27.9508
	FBgn0025790	TBPH	0.876676	14.6345
	FBgn0025800	Smox	0.392	4.15058
	FBgn0025802	Sbf	0.143351	0.462114
	FBgn0025807	Rad9	-0.548994	2.86969
	FBgn0025808	Rad17	-1.78217	29.5751
	FBgn0025809	Paf-AHα	-0.9759	19.821
	FBgn0025814	Mgstl	-0.573481	5.17393
	FBgn0025815	Mcm6	-0.679184	14.2373
	FBgn0025820	JTBR	-0.701207	3.77975
	FBgn0025825	HDAC3	0.144951	0.561957
	FBgn0025830	IntS8	-0.142397	0.50148
	FBgn0025832	Fen1	-1.08097	18.9393
	FBgn0025833	CG8910	-3.64939	0.89775
	FBgn0025835	CG17707	-1.46177	1.81505
	FBgn0025836	RhoGAP1A	-0.265546	2.07406
	FBgn0025837	CG17636	1.92694	0.558475
	FBgn0025839	ND-B14.5A	0.57005	6.16558
	FBgn0025864	Crag	0.0744408	0.269812
	FBgn0025865	Cortactin	0.416157	4.8962
	FBgn0025866	CalpB	0.308725	1.8888
	FBgn0025874	Meics	-0.576087	3.21706
	FBgn0025878	wrapper	1.42728	0.493547
	FBgn0025879	Timp	1.36931	24.3665
	FBgn0025881	snoRNA:Me18S-A1576	1.92543	4.00833
	FBgn0025882	snoRNA:MeU6-A47	2.10017	1.21763
	FBgn0025885	Inos	0.192558	1.10456
	FBgn0025936	Eph	0.155663	0.908436
	FBgn0026015	Top3β	-0.485845	6.23732
	FBgn0026056	Rlip	-0.684677	6.79317
	FBgn0026059	Mhcl	0.643275	6.9431
	FBgn0026060	Mipp2	-0.469215	4.21325
	FBgn0026061	Mipp1	2.34613	101.149
	FBgn0026063	KP78b	5.98282	39.6904
	FBgn0026064	KP78a	5.98282	39.6904
	FBgn0026076	UBL3	-0.657262	8.7167
	FBgn0026077	Gasp	2.38742	12.719
	FBgn0026079	Nsun2	0.76132	10.5376
	FBgn0026080	Tip60	-0.57064	4.91721
	FBgn0026083	tyf	-0.957837	14.567
	FBgn0026084	cib	0.471802	10.1818
	FBgn0026085	dgt4	-1.11694	9.22548
	FBgn0026086	Adar	0.565875	6.30539
	FBgn0026088	CG14818	0.284958	0.896347
	FBgn0026089	CG14817	-0.2517	1.03223
	FBgn0026090	Lamtor5	0.655737	4.19044
	FBgn0026143	Cdc45	-1.7842	82.1439
	FBgn0026144	CBP	-1.33892	24.9872
	FBgn0026147	TTLL4A	-0.650739	9.86646
	FBgn0026148	CG12253	-1.72153	16.8996
	FBgn0026149	BCL7-like	-0.429798	3.8318
	FBgn0026150	ApepP	-0.454683	6.15739
	FBgn0026160	tna	3.35629	161.045
	FBgn0026169	snoRNA:Ψ18S-1820	1.95093	1.29187
	FBgn0026175	SkpC	2.62982	1.75198
	FBgn0026176	SkpB	0.299888	0.254711
	FBgn0026179	siz	0.582747	6.17587
	FBgn0026181	Rok	-0.169946	0.670806
	FBgn0026189	promL	0.566775	8.17263
	FBgn0026192	par-6	-0.984319	24.585
	FBgn0026196	nop5	0.629528	13.9393
	FBgn0026197	lncRNA:noe	0.324606	0.150592
	FBgn0026199	myo	1.03382	20.9508
	FBgn0026206	mei-P26	-0.6501	9.71444
	FBgn0026207	mbo	-0.266527	1.70044
	FBgn0026238	gus	-1.18513	46.6126
	FBgn0026239	gukh	1.08474	13.0287
	FBgn0026250	eIF1A	0.246813	2.23809
	FBgn0026252	msk	-0.52521	6.86646
	FBgn0026255	clumsy	3.99918	37.0904
	FBgn0026257	cav	-2.20334	81.0137
	FBgn0026259	eIF5B	0.139223	0.712681
	FBgn0026261	bonsai	-0.287982	1.98303
	FBgn0026262	Taf3	-0.0121399	0.0421913
	FBgn0026263	bip1	-1.5013	26.0017
	FBgn0026309	aft	-0.543946	5.72816
	FBgn0026313	X11L	-0.862725	12.9666
	FBgn0026314	Ugt35B1	5.96067	9.34104
	FBgn0026315	Ugt35A1	2.41281	29.3439
	FBgn0026316	Ubc10	-0.837544	13.7375
	FBgn0026317	Tsc1	-1.00899	22.6615
	FBgn0026319	Traf4	2.33877	21.2668
	FBgn0026323	Tak1	-0.26379	1.80034
	FBgn0026324	Taf10b	-0.347572	1.50593
	FBgn0026326	Mad1	-0.91544	15.7305
	FBgn0026361	Septin5	-0.939892	6.64589
	FBgn0026369	Sara	0.322749	2.01514
	FBgn0026371	SAK	-0.458654	2.78654
	FBgn0026372	RpL23A	0.759728	22.8268
	FBgn0026373	Polr2C	-0.509722	4.03105
	FBgn0026374	Rhp	0.848152	2.53324
	FBgn0026375	RhoGAPp190	-0.756511	13.3382
	FBgn0026376	Rgl	0.305893	2.13035
	FBgn0026378	Rep	-0.460214	2.51453
	FBgn0026379	Pten	-0.908917	8.83268
	FBgn0026380	Prosβ3	-0.610488	11.7932
	FBgn0026393	Or43b	-0.366694	1.3632
	FBgn0026398	Or22a	1.79037	0.531812
	FBgn0026400	Noa36	-0.677347	9.98297
	FBgn0026401	Nipped-B	-0.511933	8.39147
	FBgn0026402	NiPp1	-0.561715	2.82489
	FBgn0026403	Ndg	2.40264	2.37181
	FBgn0026404	Dronc	-0.107959	0.466458
	FBgn0026409	Mpcp2	0.756671	27.5143
	FBgn0026411	Lim1	2.3448	1.75051
	FBgn0026415	Idgf4	0.656946	14.1296
	FBgn0026417	Hus1-like	-0.408537	0.832828
	FBgn0026418	Hsp110	-0.375731	4.58004
	FBgn0026427	Su(var)2-HP2	-0.382288	3.48149
	FBgn0026428	HDAC6	-1.60668	61.3072
	FBgn0026430	Grip84	-0.990029	19.2848
	FBgn0026431	Grip75	-0.68071	6.66756
	FBgn0026432	Grip163	-1.06885	13.1506
	FBgn0026433	Grip128	-1.6353	46.4498
	FBgn0026439	Eaat1	-1.00213	1.94807
	FBgn0026441	ear	-0.597226	5.49349
	FBgn0026479	Drp1	-0.242422	2.25662
	FBgn0026533	Dek	-0.829441	19.262
	FBgn0026562	SPARC	2.60322	125.585
	FBgn0026563	CG1979	4.08438	1.67916
	FBgn0026565	Ass	4.50173	1.70584
	FBgn0026566	CG1307	-0.827662	18.3925
	FBgn0026570	CG5704	0.057202	0.104993
	FBgn0026573	ADD1	-1.33414	27.6108
	FBgn0026575	hang	-1.10677	22.0405
	FBgn0026576	Pisd	-0.784184	15.056
	FBgn0026577	CG8677	-0.912356	18.2596
	FBgn0026582	Hmg-2	-0.95205	6.20066
	FBgn0026592	Fie	2.82996	6.75696
	FBgn0026593	CG5707	-0.0213364	0.0326471
	FBgn0026597	Axn	-1.11656	29.644
	FBgn0026598	Apc2	-1.32865	32.6925
	FBgn0026602	Adk3	0.885409	15.4214
	FBgn0026616	α-Man-IIb	-2.44712	59.5143
	FBgn0026619	Taz	-1.28508	20.5302
	FBgn0026620	tacc	-0.273671	3.22864
	FBgn0026630	nes	-0.241944	1.5492
	FBgn0026634	Cog2	0.445176	4.98716
	FBgn0026666	MagR	0.305939	0.853582
	FBgn0026679	IntS4	0.109098	0.375069
	FBgn0026702	Pop1	-0.399824	2.8428
	FBgn0026713	Prp16	0.138323	0.784228
[truncated: 9,609 more rows]
[truncated: 4 more columns]

## Sheet: Figure 4
	stilEY			stilEY-FL			stilEY-NT			stilEY-CT			stilEY-AAYA						sample	Exp1	Exp2	Exp3
Figure 4E and 4F	survived	differentiated	whole	survived	differentiated	whole	survived	differentiated	whole	survived	differentiated	whole	survived	differentiated	whole			Figure 4H	blank	-0.0256365	0.0844836	0.0532997
	1	0	15	16	16	16	10	3	17	4	0	20	0	0	22				rpr-GFP	1	1	1
	1	0	16	15	15	15	7	7	10	3	0	18	6	0	20				rpr-GFP_FL	0.106822	0.161787	0.17757
	1	0	16	14	14	14	11	7	13	0	0	17	11	0	17				rpr-GFP_NT	0.634932	0.189263	0.106378
	3	0	19	15	15	15	8	7	13	1	0	17	17	0	23				rpr-GFP_CT	1.38404	0.631711	0.924147
	0	0	16	16	16	16	13	11	12	0	0	17	0	0	20				rpr-GFP_AAYA	1.11262	0.98963	1.14959
	0	0	18	18	18	18	13	11	14	2	0	19	0	0	13
	0	0	19	15	15	15	14	13	18	0	0	17	9	0	22
	0	0	12	11	11	11	8	7	8	0	0	13	15	2	22
	0	0	14	13	13	13	9	9	9	1	0	16	4	0	21
	0	0	14	17	17	17				1	0	18	1	0	17
	0	0	18							0	0	17	2	0	26
	0	0	17							0	0	16	3	0	18
	0	0	19							0	0	14	0	0	20
	0	0	17							0	0	19	0	0	18
	0	0	16							0	0	17	1	0	23
	0	0	17							0	0	20	5	0	18
										0	0	19	1	0	22
										2	0	20	2	0	22
										0	0	20	9	0	22
													8	1	24
													11	6	19
													1	0	17
													2	0	20
													13	0	21
													16	0	19
													3	0	19
													2	0	18
													7	2	21
													8	0	20

## Sheet: Figure 5
	genotype	germ cell number				control		stil-KO		control Tkv		stil-KO Tkv		control Bam		stil-KO Bam					control, Tkv	stil-KO, Tkv				Geneid	current_symbol	log2CPM_average	log2FoldChange	log10padj				(2^-ΔΔCt)	rp49	rpr
Figure 5B	stilEY16156/CyO	47			Figure 5D	survived	whole	survived	whole	survived	whole	survived	whole	survived	whole	survived	whole			Figure 5F	1	4			Figure 5G	FBgn0033784	SCCRO3	2.4212	0.000912262	0.000623235			Figure 5H	con, Tkv-1	1	1
	stilEY16156/CyO	49				12	12	0	19	20	20	19	19	16	16	13	15				2	0				FBgn0039809	CG15547	2.3642	-0.00242619	0.00131099				con, Tkv-2	1	1
	stilEY16156/CyO	46				13	13	0	17	21	21	20	20	15	15	1	15				0	0				FBgn0260970	Ubr3	2.92848	-0.00223101	0.0016408				con, Tkv-3	1	1
	stilEY16156/CyO	31				18	18	0	16	19	19	21	21	14	14	6	18				1	3				FBgn0000352	cos	2.62826	0.0455701	0.00168603				KO, Tkv-1	1.14799	1.90608
	stilEY16156/CyO	40				13	13	0	17	16	16	20	20	14	14	14	17				2	0				FBgn0000477	DNaseII	-1.2853	-0.465139	0.00168603				KO, Tkv-2	0.816418	2.11503
	stilEY16156/CyO	38				12	12	0	12	19	19	21	21	14	14	2	12				0	0				FBgn0001977	CIAPIN1	2.4155	-0.0394073	0.00168603				KO, Tkv-3	0.843532	1.83842
	stilEY16156/CyO	45				17	17	1	14	16	16	20	20	14	14	4	16				0	9				FBgn0002781	mod(mdg4)	3.07246	0.0225879	0.00168603
	stilEY16156/CyO	46				12	12	0	12	19	19	15	15	16	16	3	12				1	5				FBgn0003118	pnt	2.32685	0.0342735	0.00168603
	stilEY16156/CyO	49				14	14	0	21	21	21	16	17	11	11	6	13				1	1				FBgn0003205	Ras85D	2.864	0.0370688	0.00168603
	stilEY16156/CyO	53				15	15	0	11	18	18	18	18	15	15	2	14				2	3				FBgn0003656	sws	2.83302	0.0112966	0.00168603
	stilEY16156	10				14	14	0	8	16	16	13	15	14	14	6	15				1	0				FBgn0003882	tub	2.72509	-0.0230372	0.00168603
	stilEY16156	0						0	14	17	17	21	21	15	15	8	15				0	0				FBgn0004363	porin	3.26862	0.0227593	0.00168603
	stilEY16156	11						0	13	18	18	16	17	17	17	16	16				1	0				FBgn0004436	Ubc6	2.84532	0.0453155	0.00168603
	stilEY16156	17						0	19	21	21	23	23	12	12	17	18				3	0				FBgn0010441	pll	2.20171	0.0531292	0.00168603
	stilEY16156	0						0	19			20	20	12	12	11	11				0	0				FBgn0011739	wts	2.71435	0.0370356	0.00168603
	stilEY16156	0										19	19	19	19	11	14				3	0				FBgn0011763	Dp	2.94464	-0.0150101	0.00168603
	stilEY16156	11										20	23	19	19	13	17				1	0				FBgn0011766	E2f1	2.96532	0.0144515	0.00168603
	stilEY16156	3										18	18	17	17	17	19				0	0				FBgn0013756	Mtor	3.0777	-0.0088415	0.00168603
	stilEY16156	0										19	19			11	14				3	0				FBgn0015245	Hsp60A	3.19955	0.00677641	0.00168603
	stilEY16156	4										18	18			15	19				3	0				FBgn0015277	Pi3K59F	2.56898	0.0575456	0.00168603
	stilEY16156	3														12	16				0	1				FBgn0015799	Rbf	2.77782	0.0167455	0.00168603
	stilEY16156	3														14	15				5	2				FBgn0019686	lok	2.92309	-0.042244	0.00168603
	stilEY16156	2														11	30				3	5				FBgn0020224	Cbl	2.68005	0.0532077	0.00168603
	stilEY16156	9																			2	1				FBgn0020261	pcm	2.83099	-0.0652571	0.00168603
																					2	0				FBgn0024187	syd	2.56795	0.045502	0.00168603
																					2	0				FBgn0024732	Drep1	2.32354	0.0344554	0.00168603
																					1	0				FBgn0026404	Dronc	2.40543	0.0411749	0.00168603
																					1	0				FBgn0027609	morgue	2.45264	-0.0243859	0.00168603
																					0	0				FBgn0029131	Debcl	2.44524	-0.0689657	0.00168603
																					0	3				FBgn0029594	Coa8	2.21297	0.0125275	0.00168603
																					4	1				FBgn0029800	lin-52	1.84344	0.0150499	0.00168603
																					1	0				FBgn0030263	CG2076	#NUM!	-0.0296189	0.00168603
																					1	0				FBgn0031043	Naa20A	2.53134	-0.0101654	0.00168603
																					5	6				FBgn0031392	AIF	2.69671	-0.048871	0.00168603
																					1	0				FBgn0031683	CG4230	2.55672	0.0494455	0.00168603
																					6	0				FBgn0031820	Daxx	2.78645	-0.0183363	0.00168603
																					5	0				FBgn0032816	Nf-YB	1.93694	0.0639512	0.00168603
																					2	1				FBgn0033783	CG17019	2.54658	0.036861	0.00168603
																					1	1				FBgn0034246	Dcr-2	3.0087	-0.0186447	0.00168603
																					1	1				FBgn0034366	Atg7	2.26682	0.0523592	0.00168603
																					1	13				FBgn0034763	RYBP	2.46855	0.0181461	0.00168603
																					1	3				FBgn0034894	sigmar	2.44103	-0.0563971	0.00168603
																					2	4				FBgn0034970	yki	2.46481	0.0322969	0.00168603
																					2	2				FBgn0035402	Usp5	2.92856	0.0191271	0.00168603
																					2	2				FBgn0036165	chrb	3.12243	0.00787545	0.00168603
																					1	3				FBgn0038233	HtrA2	2.17002	0.00812197	0.00168603
																					1	2				FBgn0038928	Fadd	2.09469	-0.00879443	0.00168603
																					1	1				FBgn0038965	mats	2.71443	-0.0185776	0.00168603
																					1	1				FBgn0039140	Miro	2.69734	0.00542253	0.00168603
																					0	0				FBgn0039338	XNP	2.91822	0.0245989	0.00168603
																					1	0				FBgn0039969	Fis1	2.59721	0.0561368	0.00168603
																					0	2				FBgn0052176	CG32176	2.42375	-0.0108808	0.00168603
																					2	0				FBgn0052202	CG32202	1.75053	-0.0712303	0.00168603
																					0	0				FBgn0086384	Mer	2.58285	-0.0410718	0.00168603
																					0	2				FBgn0086785	Vps36	2.35659	-0.022541	0.00168603
																					0	3				FBgn0243511	psidin	2.72897	-0.00518709	0.00168603
																					0	1				FBgn0259108	futsch	1.62077	-0.13812	0.00168603
																					1	5				FBgn0260744	Tango9	2.53777	0.0110223	0.00168603
																					2	6				FBgn0260940	lsn	2.2084	0.0675289	0.00168603
																					2	0				FBgn0261108	Atg13	2.66099	-0.0105563	0.00168603
																					2	4				FBgn0261456	hpo	2.64155	0.0183463	0.00168603
																					1	1				FBgn0261530	nbs	2.49451	0.0430566	0.00168603
																					1	3				FBgn0261984	Ire1	2.61422	-0.0156172	0.00168603
																					0	7				FBgn0263864	Dark	2.21598	0.0301051	0.00168603
																					0	3				FBgn0263933	ebi	2.78528	-0.024614	0.00168603
																					3	17				FBgn0015509	Cul1	3.01242	0.0418376	0.00299861
																					4	1				FBgn0030941	wgn	2.77613	0.0570949	0.00300513
																					4	4				FBgn0003444	smo	2.45271	0.0663221	0.00313112
																					0	5				FBgn0033624	CG12384	2.61271	-0.0617823	0.00313112
																					2	4				FBgn0021761	Nup154	2.88413	-0.0543217	0.00367141
																					0	4				FBgn0021796	Tor	2.83227	0.0559125	0.00367141
																					3	0				FBgn0028484	Ack	2.62132	0.0732846	0.00367141
																					4	3				FBgn0005672	spi	2.73841	0.0610103	0.00375906
																					1	0				FBgn0029895	CG14441	2.60516	-0.11072	0.00375906
																					2	0				FBgn0286781	cass	3.00133	-0.0492618	0.00396234
																					1	0				FBgn0014340	mof	2.53869	-0.099849	0.00427203
																					2	0				FBgn0033659	Damm	-1.87499	-0.380854	0.00427203
																					2	0				FBgn0036580	PDCD-5	2.44771	-0.0763393	0.00427203
																					3	0				FBgn0038196	CG9922	2.37844	-0.0882763	0.00427203
																					3	1				FBgn0038570	Prx5	#NUM!	0.0735552	0.00427203
																					1	0				FBgn0041094	scyl	3.21918	-0.0537092	0.00427203
																					2	1				FBgn0263395	hppy	2.66999	0.0847376	0.00427203
																					0	0				FBgn0286784	TER94	3.35287	-0.0454589	0.00427203
																					1	0				FBgn0026080	Tip60	2.34588	-0.091397	0.00478041
																					4	1				FBgn0003079	Raf	2.60162	-0.107999	0.00668451
																					3	1				FBgn0038519	Prx3	2.64312	-0.0764113	0.00674236
																					1	0				FBgn0020381	Dredd	2.50893	-0.0879477	0.00676548
																					2	1				FBgn0052418	vito	2.23575	-0.113317	0.00679503
																					1	0				FBgn0026323	Tak1	2.71849	0.0753647	0.00766847
																					1	1				FBgn0261276	Opa1	2.89261	0.0659664	0.00869704
																					3	5				FBgn0262127	kibra	2.79193	0.0733705	0.00885481
																					16	5				FBgn0029524	CG3176	1.79112	-0.174371	0.00917084
																					1	1				FBgn0033483	egr	2.40794	0.107133	0.0102729
																					0	6				FBgn0283468	slmb	2.89526	0.0777371	0.0102729
																					0	5				FBgn0260936	scny	3.00576	0.0873913	0.0121872
																					4	0				FBgn0003731	Egfr	2.84076	0.0736699	0.0130367
																					2	2				FBgn0033716	Den1	2.43921	0.118079	0.0155902
																					2	0				FBgn0017579	RpL14	3.37425	0.0753322	0.0173577
																					1	0				FBgn0033690	EndoG	1.7662	-0.123502	0.0177164
																					5	1				FBgn0015664	Dref	2.83977	-0.0919721	0.0177794
																					5	4				FBgn0031384	CG4238	2.44684	-0.126762	0.0180992
																					1	0				FBgn0267972	Der-1	2.49795	0.117521	0.0180992
																					0	0				FBgn0015924	crq	2.90457	0.101129	0.0200058
																					0	3				FBgn0086706	pix	3.08466	0.0704549	0.0209995
																					1	0				FBgn0004797	mdy	2.2	0.16735	0.0213093
																					1	1				FBgn0261722	fwe	2.55925	-0.109692	0.0214528
																					2	3				FBgn0051005	qless	2.17759	0.172835	0.02302
																					1	0				FBgn0025825	HDAC3	#NUM!	0.109814	0.0233771
																					1	0				FBgn0033738	DUBAI	2.80941	0.0975861	0.0236658
																					0					FBgn0034368	zda	2.88748	0.0859563	0.024134
																					1					FBgn0262460	mir-2a-2	#NUM!	-0.526546	0.024777
																					5					FBgn0034727	mRpS29	2.55437	-0.115079	0.02734
																										FBgn0085397	Fili	2.04224	-0.192624	0.029227
																										FBgn0040658	CG13516	1.94846	0.221086	0.0301277
																										FBgn0026379	Pten	2.51971	-0.134859	0.0309048
																										FBgn0243512	puc	2.74426	0.107613	0.0309048
																										FBgn0019972	Drice	2.61393	0.120938	0.0318151
																										FBgn0050428	CG30428	1.41561	-0.307199	0.0318151
																										FBgn0029891	Pink1	2.92725	0.0890683	0.0330993
																										FBgn0033985	CG10257	-1.25104	0.657243	0.0343975
																										FBgn0026252	msk	3.14874	-0.0798745	0.0355139
																										FBgn0034314	nopo	1.98792	-0.217565	0.0367429
																										FBgn0278604	dmt	2.60078	0.121618	0.0386852
																										FBgn0039016	Dcr-1	2.64363	0.152513	0.0395323
																										FBgn0024291	Sirt1	2.76276	0.116829	0.041212
																										FBgn0023076	Clk	2.23734	-0.216501	0.0429343
																										FBgn0024250	brk	2.45507	0.178842	0.0439716
																										FBgn0045035	tefu	2.77216	0.124966	0.0444894
																										FBgn0052817	CG32817	1.02451	-0.278762	0.0452201
																										FBgn0002413	dco	3.03569	0.12791	0.0501216
																										FBgn0041100	park	1.17701	-0.251553	0.0501216
																										FBgn0086129	snama	2.70688	-0.141724	0.0501216
																										FBgn0000273	Pka-C1	3.00085	-0.110698	0.0511011
																										FBgn0260635	Diap1	2.92442	0.107828	0.0511011
																										FBgn0259176	bun	3.14422	0.125834	0.0542985
																										FBgn0067102	GlcT	2.38749	0.184051	0.0583
																										FBgn0037760	FBXO11	2.81869	0.160317	0.0627758
																										FBgn0033971	CG10209	2.32738	0.197443	0.0635226
																										FBgn0086676	spin	2.72259	0.159753	0.0651192
																										FBgn0037644	CG11964	2.65576	-0.159728	0.0661294
																										FBgn0035871	BI-1	2.82065	0.149227	0.0700253
																										FBgn0284421	Psn	2.66547	0.146232	0.0706676
																										FBgn0022984	qkr58E-3	2.73455	-0.14204	0.0714786
																										FBgn0037481	MAGE	2.27425	-0.220979	0.077546
																										FBgn0042693	wrd	2.88941	-0.123666	0.0812136
																										FBgn0029522	CG13373	#NUM!	-0.269899	0.0819913
																										FBgn0053193	sav	2.47886	0.210121	0.0832468
																										FBgn0020415	Idgf2	2.40002	0.285007	0.0849898
																										FBgn0022027	Vps25	2.20094	0.248958	0.0891866
																										FBgn0003997	hid	2.55735	-0.203547	0.0893996
																										FBgn0015247	Diap2	2.61571	0.176605	0.0912336
																										FBgn0026319	Traf4	2.30281	-0.226984	0.0925464
																										FBgn0039044	p53	2.37456	-0.233619	0.0937695
																										FBgn0087011	CG41520	1.85503	-0.37653	0.0960001
																										FBgn0013762	Cdk5	2.33204	0.223217	0.0967667
																										FBgn0002962	nanos	2.85012	-0.137573	0.0973866
																										FBgn0031030	Tao	3.02967	0.169816	0.0977997
																										FBgn0002622	RpS3	3.44789	0.129604	0.105359
																										FBgn0025878	wrapper	0.453669	-0.772047	0.109715
																										FBgn0024371	E2f2	2.33282	-0.234048	0.111334
																										FBgn0052666	Drak	2.71624	0.201162	0.112817
																										FBgn0000015	Abd-B	2.42704	0.235471	0.114156
																										FBgn0038055	trus	2.42452	-0.224131	0.122537
																										FBgn0038365	CG9593	#NUM!	-1.04982	0.12522
																										FBgn0036887	CG9231	2.40724	-0.235891	0.126586
																										FBgn0025790	TBPH	2.7167	0.177422	0.127533
																										FBgn0046225	CG17230	2.2034	0.249833	0.1372
																										FBgn0024329	Mekk1	2.78123	0.170712	0.140684
																										FBgn0040650	CG15456	1.81172	-0.400792	0.143596
																										FBgn0028408	Drep2	2.918	-0.237649	0.16256
																										FBgn0000546	EcR	2.59901	0.226656	0.178449
																										FBgn0003360	sesB	3.48756	0.139536	0.180955
																										FBgn0004569	aos	2.2769	-0.326139	0.188733
																										FBgn0283521	lola	3.23816	-0.171937	0.209565
																										FBgn0260945	Atg1	2.68653	0.208232	0.212633
																										FBgn0259152	Clbn	2.78742	-0.203902	0.235372
																										FBgn0010501	Dcp-1	2.38517	-0.323696	0.24926
																										FBgn0020386	Pdk1	2.85716	-0.227849	0.2661
																										FBgn0266717	Bruce	3.12411	0.193609	0.267387
																										FBgn0035793	CG7546	2.8642	0.232974	0.276937
																										FBgn0032929	Mcm10	2.4951	-0.286167	0.279348
																										FBgn0003607	Su(var)205	2.91328	-0.186907	0.285367
																										FBgn0002174	CG5504	2.61047	0.248036	0.301394
																										FBgn0038167	Lkb1	2.58113	0.266835	0.303318
																										FBgn0019952	Orct	1.67212	0.600942	0.32174
																										FBgn0004583	ex	2.62733	0.245551	0.332761
																										FBgn0010382	CycE	2.74242	-0.30535	0.342332
																										FBgn0028406	Drep4	1.99199	0.280435	0.351764
																										FBgn0031728	Hsp60C	0.128036	-1.27555	0.39004
																										FBgn0264291	Det	2.13538	-0.439848	0.391145
																										FBgn0030028	Corp	1.92109	-0.703161	0.419423
																										FBgn0032006	Pvr	2.81635	0.314616	0.485892
																										FBgn0003733	tor	2.20804	0.483492	0.488877
																										FBgn0000320	eya	2.88408	0.326004	0.528873
																										FBgn0033051	Strica	1.87353	0.568124	0.540819
																										FBgn0040491	Buffy	1.95524	0.596615	0.611915
																										FBgn0013726	pnut	3.03393	0.306616	0.617136
																										FBgn0051216	Naam	1.78408	-0.712883	0.619926
																										FBgn0015544	spag	2.58727	-0.360642	0.702392
																										FBgn0262656	Myc	2.91022	-0.269931	0.888982
																										FBgn0011706	rpr	1.02973	1.23892	0.891341
																										FBgn0283531	Duox	1.94425	-0.801323	1.04167
																										FBgn0030613	Rab3-GEF	0.748858	-1.69603	1.04835
																										FBgn0031263	Tspo	1.86075	0.373524	1.11222
																										FBgn0265487	mbl	2.95368	0.34219	1.1246
																										FBgn0264493	rdx	2.88348	-0.380428	1.18758
																										FBgn0025637	SkpA	3.12158	0.287506	1.25237
																										FBgn0034279	CG18635	0.783574	1.69168	1.59252
																										FBgn0004647	N	2.92615	0.521613	1.91063
																										FBgn0029093	cathD	3.05815	0.492269	1.94228
																										FBgn0000014	abd-A	2.78256	0.816692	2.76919
																										FBgn0003892	ptc	2.56814	0.776242	3.28817
																										FBgn0025111	Ant2	2.69621	-1.30873	16.8399
																										FBgn0052579	Xkr	2.14659	0.0452554	0.00168603

## Sheet: Figure S1
	yw		stil3/CyO		Df/stil3		stilEY/stil3					stilEY/CyO				stilEY				Df/stilEY
Figure S1B	positive	ovary	positive	ovary	positive	ovary	positive	ovary			Figure S1D	died eggs	hatched eggs	all eggs	hatching rate (%)	died eggs	hatched eggs	all eggs	hatching rate (%)	died eggs	hatched eggs	all eggs	hatching rate (%)
	16	16	15	15	0	18	0	16				51	76	127	59.8425	19	69	88	78.4091	52	52	104	50
	18	18	16	16	0	14	0	18				63	67	130	51.5385	46	99	145	68.2759	27	56	83	67.4699
	17	17	17	17	0	15	1	16				35	56	91	61.5385	41	60	101	59.4059	47	76	123	61.7886
	12	12	17	17	0	15	0	18
	14	14	21	21	4	17	0	15
	18	18	16	16	1	17	0	19
	17	17	19	19			0	18
	19	19	13	13			0	19
	13	13	15	15			0	16
	17	17	15	15			0	17
			15	15			0	18
							1	17
							0	18
							0	17

## Sheet: Figure S2
	stil TRiP				NN>stil TRiP				tj>stil TRiP
Figure S2A	died eggs	hatched eggs	all eggs	hatching rate (%)	died eggs	hatched eggs	all eggs	hatching rate (%)	died eggs	hatched eggs	all eggs	hatching rate (%)
	18	62	80	77.5	0	0	0	#DIV/0!	33	112	145	77.2414
	24	84	108	77.7778	0	0	0	#DIV/0!	21	121	142	85.2113
	37	85	122	69.6721	0	0	0	#DIV/0!	26	117	143	81.8182

## Sheet: Figure S4
	current_symbol	gene_id	log2FoldChange	-log10_padj
Figure S4B	7SLRNA:CR32864	FBgn0000003	-1.26271	0.557945
	a	FBgn0000008	0.513767	3.78508
	abd-A	FBgn0000014	3.51683	67.5935
	Abd-B	FBgn0000015	2.85249	4.34872
	Abl	FBgn0000017	-0.731053	12.8633
	abo	FBgn0000018	-0.104096	0.235497
	Ace	FBgn0000024	2.36427	10.1537
	acj6	FBgn0000028	1.4934	1.00553
	Acph-1	FBgn0000032	-0.205792	1.45161
	nAChRβ1	FBgn0000038	1.54117	1.40012
	Act5C	FBgn0000042	-0.191089	1.49877
	Act42A	FBgn0000043	1.55093	73.3851
	Act57B	FBgn0000044	2.54637	112.924
	Act87E	FBgn0000046	2.44125	47.5513
	Act88F	FBgn0000047	1.24816	0.342551
	Pfas	FBgn0000052	0.430854	4.9393
	Gart	FBgn0000053	0.535178	9.86012
	Adh	FBgn0000055	0.959554	24.8239
	Adhr	FBgn0000056	0.958975	24.6946
	adp	FBgn0000057	-0.482245	4.34969
	Mps1	FBgn0000063	-1.73656	36.064
	Ald1	FBgn0000064	1.37454	57.2684
	Ama	FBgn0000071	7.24619	6.92082
	amd	FBgn0000075	-4.60548	56.9469
	amx	FBgn0000077	-0.821315	4.68613
	Amy-d	FBgn0000078	3.76437	0.878627
	Amy-p	FBgn0000079	3.64599	0.913297
	AnxB9	FBgn0000083	1.32572	65.8827
	AnxB10	FBgn0000084	0.440526	4.15927
	dyw	FBgn0000092	2.39065	1.98835
	aop	FBgn0000097	0.577605	8.63264
	RpLP0	FBgn0000100	0.447583	8.95861
	Appl	FBgn0000108	-1.96387	6.21325
	Aprt	FBgn0000109	-0.41717	1.92419
	bru1	FBgn0000114	-1.27244	48.821
	Arl1	FBgn0000115	-0.274242	1.42357
	Argk1	FBgn0000116	0.778917	18.3335
	arm	FBgn0000117	-0.230734	2.49238
	arr	FBgn0000119	1.29466	22.857
	ash2	FBgn0000139	-0.0745792	0.227273
	asp	FBgn0000140	-2.25721	104.498
	aub	FBgn0000146	0.0485943	0.159743
	aurA	FBgn0000147	-2.48681	57.3363
	awd	FBgn0000150	0.0527666	0.220129
	Axs	FBgn0000152	-0.0155046	0.0351895
	b	FBgn0000153	0.027483	0.0169745
	bam	FBgn0000158	-1.92291	26.3696
	baz	FBgn0000163	0.473407	3.28876
	bcd	FBgn0000166	-3.06284	129.186
	ben	FBgn0000173	-0.452787	6.12494
	bi	FBgn0000179	-0.245063	0.0411099
	bib	FBgn0000180	1.98515	18.3925
	bic	FBgn0000181	0.252719	3.05762
	BicC	FBgn0000182	-4.58715	305
	BicD	FBgn0000183	-1.26582	45.8327
	brm	FBgn0000212	-0.0440334	0.164743
	brn	FBgn0000221	-0.99728	6.13668
	Nin	FBgn0000228	-0.519806	5.31695
	bsk	FBgn0000229	2.03997	53.1739
	bur	FBgn0000239	-0.571743	10.8447
	bw	FBgn0000241	-1.13656	6.83863
	by	FBgn0000244	2.19709	59.4908
	c(3)G	FBgn0000246	-0.535127	3.38863
	ca	FBgn0000247	-0.323216	2.08768
	cact	FBgn0000250	-1.03606	32.0696
	cad	FBgn0000251	-2.69806	185.067
	Cam	FBgn0000253	-0.631257	15.9706
	capu	FBgn0000256	0.0703035	0.187038
	car	FBgn0000257	-0.294015	1.9471
	CkIIβ	FBgn0000259	-0.417365	5.26281
	Cat	FBgn0000261	1.35283	42.3979
	Pka-C1	FBgn0000273	-0.816415	17.0985
	Pka-C2	FBgn0000274	-0.894334	1.06157
	CecA1	FBgn0000276	0.877206	0.45639
	CecA2	FBgn0000277	0.732183	0.129873
	CecC	FBgn0000279	0.663389	0.168904
	Cp190	FBgn0000283	-0.71823	13.9706
	Cf2	FBgn0000286	-0.692216	8.71444
	cg	FBgn0000289	-0.56011	10.251
	Col4a1	FBgn0000299	3.84981	305
	chif	FBgn0000307	-0.922904	28.8633
	chic	FBgn0000308	0.300417	4.47886
	cin	FBgn0000316	-0.0523638	0.180585
	ck	FBgn0000317	-0.155699	0.547324
	cl	FBgn0000318	-0.104203	0.359801
	Chc	FBgn0000319	0.0937852	0.471936
	eya	FBgn0000320	2.86863	120.767
	clt	FBgn0000326	0.0162544	0.0340808
	cm	FBgn0000330	-0.360794	2.19541
	cn	FBgn0000337	1.1125	0.781166
	cni	FBgn0000339	-0.329164	1.82253
	comt	FBgn0000346	1.38227	7.22695
	cort	FBgn0000351	-3.13772	130.75
	cos	FBgn0000352	-1.19168	27.5575
	Cp15	FBgn0000355	-14.591	108.176
	Cp16	FBgn0000356	-12.9269	56.4437
	Cp18	FBgn0000357	-10.4389	121.78
	Cp19	FBgn0000358	-13.271	80.0615
	Cp36	FBgn0000359	-13.053	305
	Cp38	FBgn0000360	-13.6922	286.654
	crc	FBgn0000370	0.864828	32.9706
	crm	FBgn0000376	-1.7551	59.0645
	crn	FBgn0000377	0.594748	6.89279
	csw	FBgn0000382	-0.232271	1.42261
	cta	FBgn0000384	-0.844429	16.7399
	cup	FBgn0000392	-1.48235	58.2874
	cv	FBgn0000394	0.87678	8.67366
	cv-2	FBgn0000395	1.55897	5.63078
	CycA	FBgn0000404	-2.80373	262.006
	CycB	FBgn0000405	-2.51769	192.085
	Cyt-b5-r	FBgn0000406	1.80742	9.27409
	D	FBgn0000411	3.54713	1.69783
	D1	FBgn0000412	-0.264684	2.76121
	Dab	FBgn0000414	-0.305546	1.47291
	Sap-r	FBgn0000416	1.48461	69.8386
	Ddc	FBgn0000422	0.101275	0.038346
	SmF	FBgn0000426	-0.660977	6.88273
	dec	FBgn0000427	-4.29394	27.2343
	Dhod	FBgn0000447	-0.17401	1.11727
	Hr3	FBgn0000448	-0.849939	4.03527
	dib	FBgn0000449	0.255729	0.336873
	ect	FBgn0000451	2.43082	5.82681
	Dip-B	FBgn0000454	1.2904	7.97062
	Dip-C	FBgn0000455	0.835856	14.0899
	disco	FBgn0000459	2.23196	4.54668
	Dl	FBgn0000463	-1.00286	18.9747
	Lar	FBgn0000464	0.524616	4.70997
	Cyp6a2	FBgn0000473	1.93558	2.66331
	DNaseII	FBgn0000477	1.87436	0.557451
	dnc	FBgn0000479	-0.740518	12.7496
	dor	FBgn0000482	0.0367539	0.0846256
	Pka-C3	FBgn0000489	0.495326	2.84262
	dpp	FBgn0000490	1.66618	8.68194
	dsh	FBgn0000499	-1.28053	34.2472
	dsx	FBgn0000504	3.19676	100.387
	dwg	FBgn0000520	-0.119676	0.327968
	dx	FBgn0000524	-0.66937	8.74715
	ea	FBgn0000533	0.00902109	0.0206536
	eag	FBgn0000535	0.459703	0.102155
	eas	FBgn0000536	-1.29893	25.7825
	E(bx)	FBgn0000541	-0.995426	29.0804
	ec	FBgn0000542	2.98371	84.9747
	ecd	FBgn0000543	0.0299568	0.0863594
	EcR	FBgn0000546	0.706829	10.8996
	ed	FBgn0000547	0.414618	5.60206
	eEF1α2	FBgn0000557	1.90586	7.43771
	eEF2	FBgn0000559	0.677245	20.1918
	egl	FBgn0000562	0.0110066	0.0386843
	MsrA	FBgn0000565	1.01188	15.6819
	Cth	FBgn0000566	-0.419745	4.43652
	Eip74EF	FBgn0000567	0.592689	5.05899
	Eip75B	FBgn0000568	2.56208	140.109
	emc	FBgn0000575	1.08657	31.6536
	en	FBgn0000577	5.14765	2.58513
	ena	FBgn0000578	0.440369	5.22403
	Eno	FBgn0000579	-0.956473	33.6596
	E(Pc)	FBgn0000581	-1.04657	21.5901
	esc	FBgn0000588	-1.36514	25.9914
	Est-6	FBgn0000592	2.81685	10.06
	Est-P	FBgn0000594	-0.164929	0.170997
	exd	FBgn0000611	0.37559	4.39469
	exu	FBgn0000615	-3.02385	165.371
	Taf9	FBgn0000617	-0.24383	1.1209
	e(y)2	FBgn0000618	-0.566379	2.03072
	E(z)	FBgn0000629	-0.536029	5.72816
	tei	FBgn0000633	3.68457	4.4168
	Fas2	FBgn0000635	3.08544	163.12
	Fas3	FBgn0000636	2.2886	108.74
	Fbp1	FBgn0000639	3.17465	6.11862
	Fbp2	FBgn0000640	2.13567	3.33929
	Fcp3C	FBgn0000644	-6.57928	162.545
	fj	FBgn0000658	2.3661	2.82755
	fl(2)d	FBgn0000662	-0.547069	8.58004
	Actn	FBgn0000667	0.189127	1.0775
	fliI	FBgn0000709	-0.734773	8.22113
	flw	FBgn0000711	-0.668223	9.00524
	fog	FBgn0000719	-0.155684	1.08732
	for	FBgn0000721	-1.11924	27.1694
	FER	FBgn0000723	1.81276	22.7595
	gd	FBgn0000808	-1.62012	8.7167
	fs(1)K10	FBgn0000810	-0.0174869	0.0530234
	png	FBgn0000826	-3.08981	111.057
	fs(1)Ya	FBgn0000927	-3.0559	227.616
	fs(1)Yb	FBgn0000928	3.1951	53.7595
	tj	FBgn0000964	1.49734	71.9355
	dup	FBgn0000996	-1.57812	61.4828
	ft	FBgn0001075	0.963801	0.288695
	ftz-f1	FBgn0001078	-1.36453	62.5986
	fu	FBgn0001079	0.25769	0.853027
	fw	FBgn0001083	1.18138	0.373702
	fy	FBgn0001084	-0.831251	2.08075
	fz	FBgn0001085	-1.07154	14.2874
	fzy	FBgn0001086	-1.50222	54.3143
	g	FBgn0001087	-0.774635	14.4584
	Gal	FBgn0001089	3.47523	24.6383
	bnb	FBgn0001090	1.70438	6.54975
	Gapdh1	FBgn0001091	0.233169	2.4589
	Gapdh2	FBgn0001092	-1.14686	44.9172
	Gdh	FBgn0001098	1.46497	73.4157
	gdl	FBgn0001099	-1.69458	17.8239
	Gαi	FBgn0001104	0.0933696	0.492078
	Gβ13F	FBgn0001105	-0.255051	2.46523
	DCTN1-p150	FBgn0001108	-0.797626	12.767
	Gld	FBgn0001112	1.32261	0.848172
	Glt	FBgn0001114	3.33835	4.54821
	gnu	FBgn0001120	-2.70536	189.028
	Gαo	FBgn0001122	0.286052	2.40916
	Gαs	FBgn0001123	2.96843	101.9
	Got1	FBgn0001124	-0.0621297	0.262169
	Got2	FBgn0001125	-0.174127	1.59634
	Gpdh1	FBgn0001128	-0.535377	9.67366
	grau	FBgn0001133	-0.0402443	0.103492
	Grd	FBgn0001134	1.45418	1.19828
	grk	FBgn0001137	0.652267	4.88273
	gro	FBgn0001139	-0.95769	33.7986
	Gs1	FBgn0001142	1.82979	135.81
	Gs2	FBgn0001145	3.38785	89.4089
	GstD1	FBgn0001149	-1.42024	66.7235
	gt	FBgn0001150	1.28148	1.14109
	h	FBgn0001168	3.06076	102.153
	H	FBgn0001169	-1.07349	26.4123
	H2.0	FBgn0001170	0.787429	0.336614
	hay	FBgn0001179	-0.290325	1.77064
	hb	FBgn0001180	-3.93883	114.378
	her	FBgn0001185	-0.14534	0.421605
	Hex-A	FBgn0001186	-0.154669	0.937098
	Hex-C	FBgn0001187	0.976228	0.960672
	hfw	FBgn0001189	0.852122	12.699
	His2Av	FBgn0001197	-0.734289	11.2226
	hook	FBgn0001202	-0.283491	1.53881
	Hmr	FBgn0001206	-0.731096	5.098
	Hn	FBgn0001208	1.83756	4.33161
	Hrb98DE	FBgn0001215	0.297861	2.16958
	Hsc70-1	FBgn0001216	-0.235977	0.0671401
	Hsc70-2	FBgn0001217	1.5506	3.42408
	Hsc70-3	FBgn0001218	-1.49172	47.5482
	Hsc70-5	FBgn0001220	0.852421	24.6498
	Hsf	FBgn0001222	-1.29671	38.7645
	Hsp22	FBgn0001223	-1.03302	8.53313
	Hsp23	FBgn0001224	2.85312	80.6556
	Hsp26	FBgn0001225	-2.91878	22.2007
	Hsp27	FBgn0001226	-2.86839	134.684
	Hsp67Ba	FBgn0001227	1.27875	11.9957
	CG4456	FBgn0001228	-1.02856	8.44612
	Hsp67Bc	FBgn0001229	3.7443	9.07727
	Hsp68	FBgn0001230	0.476803	0.221973
	Hsp83	FBgn0001233	-1.35554	9.21112
	lncRNA:Hsrω	FBgn0001234	1.64609	65.27
	hth	FBgn0001235	4.01852	8.38616
	Ide	FBgn0001247	0.125734	0.586932
	Idh	FBgn0001248	-0.761877	25.4895
	if	FBgn0001250	2.05846	53.3161
	ImpE3	FBgn0001255	2.76148	9.86012
	ImpL2	FBgn0001257	-0.935124	1.37416
	Ldh	FBgn0001258	2.37355	5.77989
	inaD	FBgn0001263	1.3513	2.25979
	inv	FBgn0001269	2.40322	1.39085
	ix	FBgn0001276	-0.597425	2.40953
	janA	FBgn0001280	-0.77456	11.0768
	janB	FBgn0001281	-1.03065	4.04431
	Jra	FBgn0001291	0.281936	1.65288
	kar	FBgn0001296	1.70864	109.745
	kay	FBgn0001297	2.97878	259.955
	kel	FBgn0001301	-0.233565	1.23883
	Khc	FBgn0001308	-0.433473	5.52143
	kkv	FBgn0001311	0.0168871	0.0041249
	klar	FBgn0001316	0.12725	0.680418
	kni	FBgn0001320	4.66241	2.52448
	knk	FBgn0001321	0.220772	0.0824512
	knrl	FBgn0001323	1.9122	0.865703
	kto	FBgn0001324	0.197493	0.941909
	kz	FBgn0001330	-0.25127	1.35463
	Mybbp1A	FBgn0001341	0.811829	10.6253
	egh	FBgn0001404	-0.45763	5.85387
	l(1)10Bb	FBgn0001491	0.0654568	0.169761
	Ddx56	FBgn0001565	0.276212	2.26069
	Grip91	FBgn0001612	-0.930006	20.9281
	dlg1	FBgn0001624	1.05116	36.266
	ifc	FBgn0001941	-0.042198	0.163516
	eIF4A	FBgn0001942	0.50334	11.0246
	Arpc1	FBgn0001961	0.238277	1.97912
	Sos	FBgn0001965	-0.12667	0.522267
	NimC3	FBgn0001967	2.05353	1.0539
	Pgant35A	FBgn0001970	-0.933848	13.4295
	CIAPIN1	FBgn0001977	0.262135	1.59215
	stc	FBgn0001978	-0.90362	20.0841
	esg	FBgn0001981	3.546	0.81302
	Mtr4	FBgn0001986	0.75685	8.86967
	Gli	FBgn0001987	1.22144	14.0841
	ND-B17	FBgn0001989	0.805322	13.4089
	wek	FBgn0001990	-0.555716	4.27901
	Ca-α1D	FBgn0001991	3.50683	25.3036
	Cyp303a1	FBgn0001992	-0.257815	0.612091
	crp	FBgn0001994	-0.431065	6.98716
	mRpL4	FBgn0001995	-0.250613	1.29793
	l(2)37Bb	FBgn0002021	0.0624966	0.202539
	Catsup	FBgn0002022	-0.106636	0.42845
	Phb1	FBgn0002031	-0.0888152	0.517435
	CG10561	FBgn0002036	-0.497012	1.47701
	swm	FBgn0002044	-0.653042	12.0287
	AspRS	FBgn0002069	0.117532	0.74446
	l(2)gl	FBgn0002121	-0.264399	2.46277
	CG5504	FBgn0002174	0.169359	0.908082
	dre4	FBgn0002183	-0.591241	12.9788
	l(3)73Ah	FBgn0002283	-1.24661	28.1101
	Prosβ6	FBgn0002284	-0.414425	5.55752
	sas	FBgn0002306	1.10097	0.717883
	l(3)87Df	FBgn0002354	-0.345113	0.860585
	dco	FBgn0002413	-0.536433	12.0306
	hyd	FBgn0002431	0.508005	5.97469
	l(3)mbn	FBgn0002440	4.0463	1.18131
	l(3)mbt	FBgn0002441	-0.617491	7.1261
	sti	FBgn0002466	-0.702591	7.19179
	pho	FBgn0002521	-0.840387	13.585
	lace	FBgn0002524	-1.00064	22.9747
	Lam	FBgn0002525	-0.489881	8.83268
	LanA	FBgn0002526	2.5039	134.697
	Lcp4	FBgn0002535	2.5087	1.3858
	lds	FBgn0002542	-1.66438	83.9957
	robo2	FBgn0002543	5.95075	126.86
	lin	FBgn0002552	-1.52687	35.6091
	Lsp1α	FBgn0002562	4.29001	2.02456
	Lsp1β	FBgn0002563	3.17268	3.18322
	Lsp1γ	FBgn0002564	1.101	0.390492
	Lsp2	FBgn0002565	4.66794	6.92082
	lt	FBgn0002566	0.11645	0.415814
	Rab32	FBgn0002567	-1.91815	79.202
	Mal-A1	FBgn0002570	0.0881676	0.0163706
	Mal-A3	FBgn0002571	2.13304	0.913371
	lz	FBgn0002576	1.51599	0.361823
	m	FBgn0002577	1.16893	0.338601
	RpL36	FBgn0002579	0.54646	5.4828
	RpS5a	FBgn0002590	2.04235	117.211
	E(spl)m2-BFM	FBgn0002592	5.03903	15.5622
	RpLP1	FBgn0002593	0.813018	18.4012
	E(spl)m3-HLH	FBgn0002609	1.97193	17.7645
	RpS3	FBgn0002622	0.695944	18.6383
	RpL32	FBgn0002626	0.638457	8.15802
	E(spl)m6-BFM	FBgn0002632	2.66033	0.573124
	E(spl)m7-HLH	FBgn0002633	2.76507	6.16304
	Rcc1	FBgn0002638	-0.977989	30.6216
	mal	FBgn0002641	-1.03416	15.3675
	mam	FBgn0002643	1.31289	38.9136
	Map205	FBgn0002645	-0.229444	1.81059
	twe	FBgn0002673	-3.07879	147.259
	mei-9	FBgn0002707	-0.73013	7.73993
	mei-218	FBgn0002709	-1.71001	49.4089
	mei-S332	FBgn0002715	-1.7362	25.4056
	mei-W68	FBgn0002716	-1.26926	17.6198
	Men	FBgn0002719	0.5038	6.11748
	Met	FBgn0002723	0.181606	0.777379
	E(spl)mα-BFM	FBgn0002732	6.33059	10.9245
	E(spl)mβ-HLH	FBgn0002733	2.8873	51.1612
	E(spl)mγ-HLH	FBgn0002735	4.79188	2.62455
	mago	FBgn0002736	-0.36615	2.93462
	Mlc1	FBgn0002772	2.53614	71.0114
	Mlc2	FBgn0002773	2.90041	136.35
	mle	FBgn0002774	0.167578	0.861162
	msl-3	FBgn0002775	-1.33482	21.4935
	mnd	FBgn0002778	-1.56721	47.5607
	mod	FBgn0002780	0.204939	1.51825
	mod(mdg4)	FBgn0002781	-1.02332	37.5272
	mor	FBgn0002783	-1.10446	38.1284
	Rpn8	FBgn0002787	-0.661192	13.7595
	Mp20	FBgn0002789	2.42099	123.137
	mr	FBgn0002791	-0.625888	7.21538
	Acp95EF	FBgn0002863	0.848181	1.47865
	MtnA	FBgn0002868	3.17136	96.1029
	mu2	FBgn0002872	-1.01164	22.3655
	mud	FBgn0002873	-1.03558	18.8633
	mus101	FBgn0002878	-0.231194	0.804774
	mus201	FBgn0002887	-1.24096	20.6596
	PolZ1	FBgn0002891	-0.655625	5.83268
	mus301	FBgn0002899	-1.68436	46.2832
	mus304	FBgn0002901	-1.68836	26.27
	PolQ	FBgn0002905	-0.553479	3.48709
	Blm	FBgn0002906	-2.02757	61.5686
	mus312	FBgn0002909	0.190309	1.05626
	Myb	FBgn0002914	-0.299733	3.19536
	na	FBgn0002917	-2.76384	1.67199
	Atpα	FBgn0002921	0.101074	0.697425
	ncd	FBgn0002924	-1.00878	19.2358
	ndl	FBgn0002926	-0.240273	0.976185
	nec	FBgn0002930	2.27831	20.1085
	net	FBgn0002931	7.57239	8.61261
	neur	FBgn0002932	-0.81494	11.7959
	ninaD	FBgn0002939	4.19755	3.96548
	nkd	FBgn0002945	2.80779	14.8327
	nod	FBgn0002948	-2.33698	91.3497
	nos	FBgn0002962	-1.43565	36.2534
	numb	FBgn0002973	-0.491116	5.39254
	okr	FBgn0002989	-0.55358	5.44855
	opa	FBgn0003002	-2.47061	0.526971
	or	FBgn0003008	-0.363315	1.45305
	ord	FBgn0003009	2.88695	3.11993
	osk	FBgn0003015	-1.32233	47.2336
	osp	FBgn0003016	0.629444	10.3706
	otu	FBgn0003023	-1.85523	58.7471
	ovo	FBgn0003028	-1.84306	61.6003
	pbl	FBgn0003041	-1.01774	25.1314
	Pc	FBgn0003042	-1.46444	24.6038
	Pcl	FBgn0003044	-1.61562	66.3251
	Pcp	FBgn0003046	3.7767	2.91205
	pcx	FBgn0003048	0.473548	3.93434
	peb	FBgn0003053	2.59602	127.676
	Fib	FBgn0003062	0.77788	12.6615
	Pepck1	FBgn0003067	4.62634	18.1475
	per	FBgn0003068	2.42323	31.8239
	Pfk	FBgn0003071	-0.380105	3.16445
	Pgi	FBgn0003074	-0.958176	29.3936
	Pgm1	FBgn0003076	-0.6505	13.1129
	Raf	FBgn0003079	-0.810549	14.0101
	phr	FBgn0003082	-1.92023	60.4157
	pim	FBgn0003087	-3.67871	96.6556
	pip	FBgn0003089	0.9478	5.84771
	pk	FBgn0003090	3.2268	21.8962
	Pkc53E	FBgn0003091	1.9159	17.8665
	Pkc98E	FBgn0003093	0.406645	3.78635
	plu	FBgn0003114	-3.56329	61.9393
	pn	FBgn0003116	-0.46229	2.50372
	pnr	FBgn0003117	4.41979	2.20406
	pnt	FBgn0003118	2.30333	93.1238
	polo	FBgn0003124	-3.03764	295.349
	Poxm	FBgn0003129	3.68105	14.2588
	Pp1α-96A	FBgn0003134	-0.33041	3.38966
	Ppn	FBgn0003137	3.93145	258.907
	PpV	FBgn0003139	-0.513907	6.18177
	pr	FBgn0003141	0.383346	2.65726
	Prm	FBgn0003149	2.61202	124.039
	CG2841	FBgn0003159	-0.497545	3.67631
	Pu	FBgn0003162	1.25828	2.79702
	pum	FBgn0003165	-0.323273	2.56097
	put	FBgn0003169	0.140387	0.698141
	pwn	FBgn0003174	-1.88191	12.4949
	px	FBgn0003175	-0.226878	1.2704
	qua	FBgn0003187	-2.08277	83.2588
	r	FBgn0003189	0.827531	10.8928
	ras	FBgn0003204	0.0407588	0.141411
	Ras85D	FBgn0003205	-0.388645	5.19044
	Ras64B	FBgn0003206	0.927167	16.7235
	raw	FBgn0003209	-0.203752	0.993336
	rb	FBgn0003210	-0.733765	11.762
	rdgB	FBgn0003218	-0.691617	7.64782
	rec	FBgn0003227	-1.13706	8.92082
	ref(2)P	FBgn0003231	-0.489939	8.44733
	Rh2	FBgn0003248	-4.17547	1.36486
	Rh4	FBgn0003250	0.77594	0.158319
	rk	FBgn0003255	0.32488	0.281414
	rl	FBgn0003256	-0.431484	3.6118
	r-l	FBgn0003257	0.516471	6.99568
	Rm62	FBgn0003261	0.95226	20.0092
	ro	FBgn0003267	0.789722	0.390112
	rod	FBgn0003268	-1.32858	22.8962
	RpLP2	FBgn0003274	0.589186	8.24109
	Polr2F	FBgn0003275	0.166287	0.620695
	Polr2A	FBgn0003277	0.211014	1.32832
	Polr1B	FBgn0003278	0.36281	2.75519
	RpL4	FBgn0003279	0.911913	36.1965
	rst	FBgn0003285	0.144943	0.240163
	rt	FBgn0003292	-1.29544	14.0783
	ru	FBgn0003295	-1.66497	0.654336
	rut	FBgn0003301	1.14211	8.13966
	rux	FBgn0003302	-1.29484	11.4214
	ry	FBgn0003308	2.47189	2.12779
	S	FBgn0003310	-1.80354	67.3089
	sad	FBgn0003312	1.04399	6.75203
	sala	FBgn0003313	2.12226	0.901948
	sax	FBgn0003317	-0.198411	0.969464
	Sb	FBgn0003319	2.16582	1.90407
	sbr	FBgn0003321	0.499417	4.51856
	sca	FBgn0003326	2.66202	4.26201
	Sce	FBgn0003330	-0.342171	1.58159
	Scm	FBgn0003334	-1.08016	23.1669
	sd	FBgn0003345	2.59504	172.719
	RanGAP	FBgn0003346	-0.601406	10.6576
	sei	FBgn0003353	-0.0524211	0.114615
	sesB	FBgn0003360	0.305155	4.95078
	sev	FBgn0003366	3.64666	127.187
	sgg	FBgn0003371	-0.0949241	0.516112
	Sgs1	FBgn0003372	3.64793	1.9318
	Sh	FBgn0003380	3.26281	3.07591
	Shaw	FBgn0003386	3.15459	7.09528
	shd	FBgn0003388	2.32796	12.9469
	shf	FBgn0003390	1.91312	8.13787
	shg	FBgn0003391	1.11317	19.8861
	shi	FBgn0003392	-0.0536203	0.238562
	shn	FBgn0003396	0.761993	10.3706
	shu	FBgn0003401	0.867802	18.5391
	sina	FBgn0003410	-1.79837	85.752
	sisA	FBgn0003411	-5.54092	3.17789
	skd	FBgn0003415	-0.712657	9.80134
	sl	FBgn0003416	-0.348119	2.51537
	slgA	FBgn0003423	0.134464	0.840555
	slo	FBgn0003429	4.52672	22.1675
	sm	FBgn0003435	1.46266	26.2882
	smo	FBgn0003444	-0.615864	5.79048
	sn	FBgn0003447	-1.97004	107.833
	snf	FBgn0003449	-0.492238	5.75449
	snk	FBgn0003450	-1.29832	11.3958
	stwl	FBgn0003459	0.146243	0.441021
	so	FBgn0003460	3.15487	11.8153
	Sod1	FBgn0003462	-0.308783	3.23474
	sog	FBgn0003463	1.78074	13.1524
	sol	FBgn0003464	-0.63792	9.54516
	spir	FBgn0003475	-1.12568	20.6478
	spn-A	FBgn0003479	-0.383317	1.6758
	spn-B	FBgn0003480	-1.54024	16.6144
	spn-D	FBgn0003482	-1.7332	6.60206
	spn-E	FBgn0003483	0.427947	5.42022
	spo	FBgn0003486	0.708547	3.20122
	spz	FBgn0003495	-1.83738	52.1772
	sr	FBgn0003499	2.09444	2.77332
	Btk	FBgn0003502	-1.43377	52.2815
	srp	FBgn0003507	-0.160078	0.832531
	Sry-α	FBgn0003510	-0.841408	7.42946
	Sry-β	FBgn0003511	-0.841408	7.42946
	Sry-δ	FBgn0003512	0.0454395	0.108472
	sqh	FBgn0003514	0.679909	16.0521
	st	FBgn0003515	2.66165	3.01642
	sta	FBgn0003517	0.663438	15.3288
	stau	FBgn0003520	-1.26223	36.7352
	stg	FBgn0003525	-2.09055	130.483
	stil	FBgn0003527	-0.00476485	0.0101349
	sub	FBgn0003545	-2.16134	64.4881
	Su(dx)	FBgn0003557	-0.531266	8.11634
	su(f)	FBgn0003559	0.489	4.72125
	su(Hw)	FBgn0003567	-0.54107	8.35262
	su(sable)	FBgn0003575	0.228298	1.5075
	Su(var)3-7	FBgn0003598	-1.53823	61.2449
	Su(var)205	FBgn0003607	-0.595325	12.3757
	Su(var)2-10	FBgn0003612	-1.23564	43.0458
	su(w[a])	FBgn0003638	0.0343864	0.122853
	svp	FBgn0003651	4.91847	2.25915
	sw	FBgn0003654	0.415881	3.69909
	swa	FBgn0003655	-2.81483	207.728
	sws	FBgn0003656	0.0374146	0.161573
	Syb	FBgn0003660	0.630229	8.23958
	CCT1	FBgn0003676	-0.307184	3.38266
	Tbp	FBgn0003687	-1.12145	18.9508
	thr	FBgn0003701	-2.66854	89.52
	tipE	FBgn0003710	0.984409	0.295335
	tko	FBgn0003714	0.0840332	0.273628
	tkv	FBgn0003716	-0.14826	0.726008
	tld	FBgn0003719	-0.623343	0.268044
	Tm1	FBgn0003721	0.0453656	0.225629
	Egfr	FBgn0003731	2.40792	77.8665
	tor	FBgn0003733	-0.820538	11.4868
	tra	FBgn0003741	0.320345	1.04918
	tra2	FBgn0003742	-0.161576	0.543632
	trc	FBgn0003744	-0.555289	8.8962
	Gr5a	FBgn0003747	-1.22906	0.357971
	Treh	FBgn0003748	0.444314	7.15552
	trk	FBgn0003751	-1.30567	7.57025
	trx	FBgn0003862	-0.0144374	0.0433338
	tsh	FBgn0003866	0.478359	1.40494
	tsl	FBgn0003867	0.273573	0.367798
	ttk	FBgn0003870	-0.249805	1.69237
	tub	FBgn0003882	-0.522437	6.90658
	αTub84B	FBgn0003884	0.22374	1.74772
	αTub84D	FBgn0003885	0.348057	3.69944
	βTub60D	FBgn0003888	1.93592	87.3635
	βTub85D	FBgn0003889	2.19112	7.17005
	βTub97EF	FBgn0003890	3.15081	110.478
	tud	FBgn0003891	0.731589	17.0535
	ptc	FBgn0003892	3.91922	92.8239
	snRNA:U1:21D	FBgn0003916	-0.248505	0.0649013
	snRNA:U2:14B	FBgn0003920	-3.66914	0.915359
	snRNA:U2:38ABa	FBgn0003922	-2.88518	1.04429
	snRNA:U4:39B	FBgn0003930	-3.16795	1.84187
	snRNA:U5:23D	FBgn0003934	0.973202	0.239764
	snRNA:U5:34A	FBgn0003935	-0.593577	0.100377
	RpL40	FBgn0003941	0.62288	8.33724
	RpS27A	FBgn0003942	0.714711	15.7545
	Ubi-p63E	FBgn0003943	0.300061	3.81571
	Ubx	FBgn0003944	2.74228	1.25693
	unc	FBgn0003950	0.229231	0.25601
	ush	FBgn0003963	1.26311	32.0883
	usp	FBgn0003964	-1.20942	34.5935
	vap	FBgn0003969	0.0838877	0.371219
	vir	FBgn0003977	1.30649	19.8928
	vls	FBgn0003978	-0.475183	3.29937
	Vm26Aa	FBgn0003979	-3.25479	20.3706
	Vm26Ab	FBgn0003980	-1.88588	7.45967
	Vm34Ca	FBgn0003983	-4.25868	16.2388
	vn	FBgn0003984	-0.440908	0.475892
	w	FBgn0003996	-0.556267	5.88273
	hid	FBgn0003997	3.80965	166.266
	wbl	FBgn0004003	0.466509	2.0626
	y	FBgn0004034	4.73952	26.5331
	Yp1	FBgn0004045	-1.37804	41.3372
	Yp3	FBgn0004047	-1.78111	10.8327
	yrt	FBgn0004049	-1.14775	28.3575
	z	FBgn0004050	-0.927114	16.9355
	zen	FBgn0004053	1.17437	2.72518
	uzip	FBgn0004055	2.01999	50.6778
	Zw	FBgn0004057	1.34456	29.6946
	Prosα4	FBgn0004066	-0.776552	20.8894
	Dhfr	FBgn0004087	-0.258104	0.861431
	bs	FBgn0004101	-1.12246	16.1244
	Pp1-87B	FBgn0004103	0.178137	1.66391
	Cdk1	FBgn0004106	-1.29079	37.129
	Cdk2	FBgn0004107	-1.29942	27.6271
	Nrt	FBgn0004108	0.0521309	0.115742
	Tm2	FBgn0004117	2.74645	121.58
	boca	FBgn0004132	-0.475643	3.44339
	blow	FBgn0004133	2.29583	66.7721
	kst	FBgn0004167	1.19477	22.767
	5-HT1A	FBgn0004168	-0.619349	0.098423
	up	FBgn0004169	2.60196	101.77
	mts	FBgn0004177	-0.591668	12.8386
	Csp	FBgn0004179	-0.694527	14.6757
	snRNA:U1:82Eb	FBgn0004183	-4.33757	2.83521
	snRNA:U1:95Ca	FBgn0004185	-4.34618	4.19111
	snRNA:U1:95Cb	FBgn0004186	-1.53541	1.35528
	snRNA:U1:95Cc	FBgn0004187	-2.88197	0.676031
	snRNA:U2:34ABa	FBgn0004191	-3.20784	0.961442
	snRNA:U2:34ABb	FBgn0004192	-0.700137	0.300831
	Ser	FBgn0004197	4.63891	1.74724
	ct	FBgn0004198	2.57037	54.3706
	nonA	FBgn0004227	0.325861	3.76967
	Hrb87F	FBgn0004237	-0.58604	12.1512
	DptA	FBgn0004240	4.81437	0.644184
	Syt1	FBgn0004242	2.70424	0.891544
	T48	FBgn0004359	-0.143283	0.552966
	Wnt2	FBgn0004360	2.84445	10.6383
	HmgD	FBgn0004362	-0.628712	16.1938
	porin	FBgn0004363	-0.311831	3.76346
	18w	FBgn0004364	1.21237	12.8601
	mei-41	FBgn0004367	-0.58026	2.98497
	Ptp4E	FBgn0004368	0.235766	1.02731
	Ptp99A	FBgn0004369	0.493243	5.50031
	Ptp10D	FBgn0004370	0.765089	11.8894
	fwd	FBgn0004373	-0.196212	0.976873
	neb	FBgn0004374	-0.859831	7.15243
	Klp61F	FBgn0004378	-0.939304	17.7033
	Klp67A	FBgn0004379	-1.30946	26.8041
	Klp64D	FBgn0004380	-0.300185	0.971043
	Klp68D	FBgn0004381	-1.12652	18.567
	Klp98A	FBgn0004387	-0.196534	1.14011
	RasGAP1	FBgn0004390	-0.932397	16.7471
	shtd	FBgn0004391	-0.430287	2.83392
	unk	FBgn0004395	0.995068	18.3143
	CrebA	FBgn0004396	1.56069	19.6517
	Vinc	FBgn0004397	0.795646	19.011
	rhi	FBgn0004400	-1.75601	19.3325
	Pep	FBgn0004401	0.11842	0.891777
	RpS14a	FBgn0004403	0.647132	11.7852
	RpS14b	FBgn0004404	0.217078	1.22358
	PolG1	FBgn0004406	-0.104934	0.332596
	PolG2	FBgn0004407	0.296336	1.43171
	me31B	FBgn0004419	-2.17202	125.759
	LysX	FBgn0004431	2.32751	0.65691
	Cyp1	FBgn0004432	-0.325244	4.28316
	Gαq	FBgn0004435	-0.625782	10.7399
	Ubc6	FBgn0004436	0.0996272	0.483414
	Ten-m	FBgn0004449	1.06292	14.1811
	mew	FBgn0004456	2.41572	124.793
	Polr3B	FBgn0004463	0.304624	1.77499
	Su(P)	FBgn0004465	-0.338858	2.76593
	GlyP	FBgn0004507	-0.274843	2.50923
	Fur1	FBgn0004509	0.163048	1.06524
	Ets97D	FBgn0004510	-0.954006	12.757
	Mdr49	FBgn0004512	2.55782	7.3019
	Mdr65	FBgn0004513	2.05505	4.42829
	Oct-TyrR	FBgn0004514	2.78547	4.77211
	Akh	FBgn0004552	2.22864	0.605445
	Dbp73D	FBgn0004556	-0.476236	3.78004
	aos	FBgn0004569	-0.301151	0.594466
	5-HT7	FBgn0004573	1.52816	0.864817
	Rop	FBgn0004574	0.319638	2.51846
	Syn	FBgn0004575	1.49656	13.9547
	Cbp53E	FBgn0004580	3.74773	2.92811
	bgcn	FBgn0004581	2.25546	4.86328
	ex	FBgn0004583	1.99152	63.2366
	Rrp1	FBgn0004584	-1.18677	29.1707
	B52	FBgn0004587	0.405075	6.70115
	CycC	FBgn0004597	-0.823842	7.54975
	Fur2	FBgn0004598	-1.01494	28.7144
	zfh1	FBgn0004606	-0.34057	1.60192
	zfh2	FBgn0004607	3.94148	45.8894
	Plc21C	FBgn0004611	-0.14619	0.589667
	gl	FBgn0004618	-0.875044	0.196119
	GluRIIA	FBgn0004620	3.34449	6.97881
	TkR99D	FBgn0004622	0.32075	0.143243
	Cys	FBgn0004629	3.8449	175.085
	rho	FBgn0004635	1.55217	4.011
	Rap1	FBgn0004636	-0.0624677	0.259769
	drk	FBgn0004638	0.21045	1.55688
	Zw10	FBgn0004643	-1.55348	58.1035
	hh	FBgn0004644	2.53734	2.07713
	ogre	FBgn0004646	1.75779	82.8013
	N	FBgn0004647	1.92326	44.2958
	svr	FBgn0004648	0.128083	0.736706
	yl	FBgn0004649	-1.74922	12.9101
	fs(1)N	FBgn0004650	-1.62406	40.4023
	fru	FBgn0004652	3.82004	171.71
	Pgd	FBgn0004654	0.159251	1.03603
	wapl	FBgn0004655	-1.31385	25.5229
	fs(1)h	FBgn0004656	0.166568	0.738207
	mys	FBgn0004657	1.47405	49.7423
	sim	FBgn0004666	0.755826	9.96658
	Mlc-c	FBgn0004687	1.19616	46.8962
	Xpc	FBgn0004698	-1.03542	30.1543
	Ccp84Ag	FBgn0004777	2.99854	4.99568
	retn	FBgn0004795	-1.12852	21.6055
	mdy	FBgn0004797	-0.20574	0.692145
	fs(2)ltoPP43	FBgn0004811	-0.886034	14.4413
	His3.3B	FBgn0004828	0.0855289	0.496177
	Xpac	FBgn0004832	-1.21895	16.4962
	Su(H)	FBgn0004837	-0.996914	10.4597
	Hrb27C	FBgn0004838	-0.118319	0.6278
	otk	FBgn0004839	3.6051	13.9914
	Ac76E	FBgn0004852	2.27573	15.5186
	Polr2I	FBgn0004855	-0.35056	2.36566
	Bx42	FBgn0004856	-0.630242	12.1945
	elB	FBgn0004858	2.50825	32.9355
	ci	FBgn0004859	3.0763	115.4
	ph-d	FBgn0004860	0.644923	6.09259
	ph-p	FBgn0004861	2.26898	40.9706
	hop	FBgn0004864	-0.162145	0.891757
	Eip78C	FBgn0004865	-1.10871	1.35372
	RpS2	FBgn0004867	0.357737	4.97881
	Gdi	FBgn0004868	-0.230091	2.49776
	bab1	FBgn0004870	0.0159261	0.012214
	piwi	FBgn0004872	1.20113	41.8097
	enc	FBgn0004875	-0.91795	14.9914
	cdi	FBgn0004876	-2.56183	144.413
	cas	FBgn0004878	3.09867	24.9431
	orb	FBgn0004882	-1.32571	36.1249
	tok	FBgn0004885	0.304473	0.721365
	Scsα1	FBgn0004888	0.214591	2.27663
	tws	FBgn0004889	-1.06392	44.4145
	sob	FBgn0004892	2.89355	1.4723
	bowl	FBgn0004893	4.11289	203.533
	FoxL1	FBgn0004895	-5.0326	2.42403
	Prat	FBgn0004901	0.0263925	0.0925868
	Rb97D	FBgn0004903	0.00527284	0.013907
	14-3-3ζ	FBgn0004907	1.37266	79.083
	Arl2	FBgn0004908	-0.690424	3.13082
	Eip63F-1	FBgn0004910	2.18648	12.6271
	asRNA:Eig63F-2	FBgn0004911	0.850818	0.154355
	Gnf1	FBgn0004913	-1.26658	40.9172
	Hnf4	FBgn0004914	1.29943	46.7352
	TfIIB	FBgn0004915	-0.241236	1.28809
	gol	FBgn0004919	2.55859	4.54516
	Gγ1	FBgn0004921	0.619282	12.1904
	Top1	FBgn0004924	-0.684231	14.3098
	eIF2β	FBgn0004926	-0.16212	1.0304
	upd1	FBgn0004956	2.85429	9.63639
	por	FBgn0004957	-0.165994	0.549834
	phm	FBgn0004959	1.60746	14.6757
	gig	FBgn0005198	0.78893	12.6556
	Sam-S	FBgn0005278	1.66779	114.483
	nmd	FBgn0005322	-0.436205	4.81816
	Su(fu)	FBgn0005355	-0.105292	0.449038
	ash1	FBgn0005386	-0.959948	14.8182
	fs(1)M3	FBgn0005390	-1.96226	61.5969
	Yp2	FBgn0005391	-1.25514	26.752
	U2af50	FBgn0005411	-0.0895751	0.318686
	ewg	FBgn0005427	0.379374	4.13727
	RpS17	FBgn0005533	0.668198	12.5751
	Mbs	FBgn0005536	-0.576942	9.08302
	ey	FBgn0005558	1.40844	2.13105
	sv	FBgn0005561	0.0407962	0.00719845
	Shal	FBgn0005564	-0.188344	0.245572
	Calr	FBgn0005585	-0.13452	0.688944
	Rab3	FBgn0005586	1.55197	0.618446
	RpL7	FBgn0005593	0.714902	18.383
	yem	FBgn0005596	-2.00695	94.0783
	Sox14	FBgn0005612	2.9144	193.712
	Sox15	FBgn0005613	3.27144	1.00106
	trpl	FBgn0005614	1.41559	1.79715
	msl-2	FBgn0005616	1.73169	12.9101
	msl-1	FBgn0005617	-1.62241	58.056
	Psc	FBgn0005624	0.383161	2.21569
	ple	FBgn0005626	-4.44304	1.65084
	robo1	FBgn0005631	3.47639	59.7258
	faf	FBgn0005632	-0.101452	0.397908
	nvy	FBgn0005636	6.6148	20.2449
	slbo	FBgn0005638	0.569039	0.635483
	Eip63E	FBgn0005640	-0.74476	13.767
	wdn	FBgn0005642	-0.75663	12.4145
	Pabp2	FBgn0005648	-0.170929	1.0994
	Rox8	FBgn0005649	-0.678495	19.2097
	Orc3	FBgn0005654	-2.25207	77.2741
	PCNA	FBgn0005655	-1.07813	37.5867
	Ets98B	FBgn0005659	6.96176	9.63078
	Ets21C	FBgn0005660	3.34644	17.6799
	bt	FBgn0005666	3.26691	148.752
	Cyp4d1	FBgn0005670	-2.46252	1.01549
	Vha55	FBgn0005671	-0.234698	2.45168
	spi	FBgn0005672	0.134519	0.454859
	GluProRS	FBgn0005674	0.211066	1.21064
	pie	FBgn0005683	-2.75902	91.7352
	Aef1	FBgn0005694	-1.44367	60.3925
	gcl	FBgn0005695	-1.37084	60.1965
	PolA2	FBgn0005696	-1.43206	32.2262
	noc	FBgn0005771	3.02621	48.9626
	Con	FBgn0005775	3.21874	5.85387
	PpD3	FBgn0005777	-1.13119	38.5784
	βCOP	FBgn0008635	0.319901	2.37704
	CanB	FBgn0010014	0.322007	0.0824512
	CanA1	FBgn0010015	1.38051	0.50763
	Cyp4g1	FBgn0010019	1.71108	2.69491
	GstD2	FBgn0010038	1.27244	5.64975
	GstD3	FBgn0010039	-1.73274	43.433
	GstD4	FBgn0010040	-1.46532	0.623447
	GstD5	FBgn0010041	2.29518	1.14061
	Itpr	FBgn0010051	0.954859	16.7471
	Jhe	FBgn0010052	2.97616	0.717328
	Jheh1	FBgn0010053	1.80973	43.9318
	RpL23	FBgn0010078	0.652258	15.3063
	γTub37C	FBgn0010097	-4.44567	223.395
	mAcon1	FBgn0010100	0.58699	12.1079
	comm	FBgn0010105	2.60404	1.74935
	dpn	FBgn0010109	-0.468136	0.203632
	hdc	FBgn0010113	-0.420073	5.13549
	hig	FBgn0010114	-0.264999	0.0541238
	RPA1	FBgn0010173	-1.105	36.5421
	Wnt5	FBgn0010194	-0.500585	2.76774
	RpS15Aa	FBgn0010198	0.650788	17.6716
	Sod2	FBgn0010213	0.119907	0.573399
	α-Cat	FBgn0010215	0.0500806	0.214937
	ATPsynβ	FBgn0010217	0.827639	31.6799
	Dbp45A	FBgn0010220	-0.0356979	0.0825914
	Nmdmc	FBgn0010222	1.50955	27.4584
	Gαf	FBgn0010223	-1.12961	1.62373
	Gel	FBgn0010225	2.67387	176.613
	GstS1	FBgn0010226	-0.715262	11.7212
	HmgZ	FBgn0010228	2.86227	145.854
	Klc	FBgn0010235	-0.294021	2.54731
	Lac	FBgn0010238	-0.147086	0.82267
	Lcch3	FBgn0010240	0.00142472	0.00153265
	Mdr50	FBgn0010241	2.01789	6.45593
	Myo61F	FBgn0010246	1.8662	71.6326
	Parp	FBgn0010247	0.207592	1.53733
	Rbp4	FBgn0010258	1.70653	0.903464
	Rbp9	FBgn0010263	2.48267	29.062
	RpS13	FBgn0010265	0.614467	8.31876
	Dsor1	FBgn0010269	-1.08641	28.9172
	Ssrp	FBgn0010278	-0.774149	20.1643
	Taf4	FBgn0010280	-0.571653	10.1002
	TfIIFα	FBgn0010282	-0.806275	19.0726
	Trf	FBgn0010287	-0.0980108	0.180362
	Uch	FBgn0010288	-1.45376	63.3143
	bys	FBgn0010292	-0.0298055	0.0871535
	brat	FBgn0010300	-1.82062	65.6271
	hep	FBgn0010303	-0.436369	4.76955
	pigeon	FBgn0010309	-1.33893	18.4622
	corto	FBgn0010313	-1.21006	43.1135
	Cks30A	FBgn0010314	-2.47092	76.5918
	CycD	FBgn0010315	-0.997038	23.0794
	dap	FBgn0010316	0.0358593	0.110948
	CycJ	FBgn0010317	-0.328308	2.09015
	woc	FBgn0010328	-0.632411	9.33913
	Tbh	FBgn0010329	3.26676	0.982986
	Rac1	FBgn0010333	0.0577683	0.284842
	128up	FBgn0010339	-0.215193	1.34098
	140up	FBgn0010340	-0.567015	4.2652
	Cdc42	FBgn0010341	0.199244	1.49562
	Map60	FBgn0010342	-2.1171	104.733
	Arf1	FBgn0010348	-0.200109	1.76697
	Cds	FBgn0010350	-0.350042	2.8349
	Ogdh	FBgn0010352	1.63795	66.9666
	Taf1	FBgn0010355	-0.167229	0.798941
	Taf5	FBgn0010356	-0.875486	13.684
	Akt	FBgn0010379	-0.404602	5.86012
	AP-1-2β	FBgn0010380	-0.128381	0.670443
	CycE	FBgn0010382	-2.64511	205.717
	Cyp18a1	FBgn0010383	2.09117	59.7167
	Def	FBgn0010385	3.57183	3.17004
	Acbp2	FBgn0010387	2.45003	8.37263
	Dro	FBgn0010388	-0.0167269	0.00753033
	htl	FBgn0010389	3.23572	82.6345
	SrpRα	FBgn0010391	0.0636731	0.253536
	Itgbn	FBgn0010395	-0.4995	1.36504
	LamC	FBgn0010397	1.42771	36.3429
	Lrr47	FBgn0010398	-1.51726	20.684
	Nmdar1	FBgn0010399	2.06971	0.919303
	Os-C	FBgn0010401	-1.21367	1.07907
	RNaseX25	FBgn0010406	0.652181	9.40121
	Ror	FBgn0010407	1.72932	1.35014
	RpS9	FBgn0010408	0.663317	12.8996
	RpL18A	FBgn0010409	0.656242	10.5622
	RpS18	FBgn0010411	0.522045	7.85699
	RpS19a	FBgn0010412	0.537637	9.30364
	SerT	FBgn0010414	0.69048	0.118432
	Sdc	FBgn0010415	0.803186	19.5768
	TH1	FBgn0010416	-0.294131	1.96812
	Taf6	FBgn0010417	-0.120654	0.496478
	TfIIFβ	FBgn0010421	-1.73843	41.7825
	TfIIS	FBgn0010422	-0.492214	5.49621
	TpnC47D	FBgn0010423	1.58215	10.9872
	TpnC73F	FBgn0010424	2.93908	74.6091
	mtrm	FBgn0010431	-4.23582	305
	cora	FBgn0010434	2.64902	177.541
	emp	FBgn0010435	1.244	20.2013
	mtSSB	FBgn0010438	-0.622885	5.22475
	pll	FBgn0010441	-0.0612475	0.180417
	trn	FBgn0010452	1.66761	6.17783
	Wnt4	FBgn0010453	3.11221	9.66959
	Fkbp14	FBgn0010470	0.900816	21.8041
	tutl	FBgn0010473	3.13437	35.8447
	hlk	FBgn0010482	3.03811	62.2588
	NAT1	FBgn0010488	-0.503688	6.23807
	dmGlut	FBgn0010497	-4.00714	142.903
	Dcp-1	FBgn0010501	0.00733753	0.0189315
	kermit	FBgn0010504	-0.180957	0.663318
	wal	FBgn0010516	0.550407	11.2916
	Bka	FBgn0010520	-0.423831	2.45012
	Ccs	FBgn0010531	-0.472738	2.25412
	Aldh-III	FBgn0010548	0.143218	0.666195
	l(2)03659	FBgn0010549	2.21528	40.0915
	Phb2	FBgn0010551	-0.241739	2.34456
	dock	FBgn0010583	-0.640399	9.29328
	Prosβ1	FBgn0010590	-0.608233	8.58503
	Sply	FBgn0010591	0.272837	1.99001
	lwr	FBgn0010602	0.0207344	0.0771986
	l(2)05714	FBgn0010607	-1.00131	12.2807
	Hmgs	FBgn0010611	0.771268	16.2782
	ATPsynG	FBgn0010612	0.445738	4.6968
	CG10939	FBgn0010620	0.0188752	0.0571003
	CCT5	FBgn0010621	-0.778841	18.7747
	DCTN3-p24	FBgn0010622	0.0499112	0.103902
	Sec61β	FBgn0010638	-0.166653	0.927109
	MFS14	FBgn0010651	3.55468	142.73
	Nup214	FBgn0010660	-0.332762	2.71727
	Pfdn2	FBgn0010741	-0.373185	3.81449
	Srp54k	FBgn0010747	0.106991	0.606435
	atms	FBgn0010750	-0.581697	7.64782
	simj	FBgn0010762	-1.18606	35.4572
	sqz	FBgn0010768	0.206624	0.586932
	ppan	FBgn0010770	-0.254921	1.29104
	Xe7	FBgn0010772	0.0896562	0.359088
	Ref1	FBgn0010774	-0.38594	5.66154
	Pbgd	FBgn0010786	-1.18533	35.9547
	TrpRS	FBgn0010803	-0.66682	8.54363
	Chchd3	FBgn0010808	0.452624	5.94692
	unc-45	FBgn0010812	0.117571	0.45799
	Gug	FBgn0010825	-0.397065	2.68763
	l(3)04053	FBgn0010830	-1.28906	32.9586
	l(3)05822	FBgn0010877	-1.54632	60.0531
	sinu	FBgn0010894	0.268396	0.977099
	Spn	FBgn0010905	-1.14725	21.6402
	msn	FBgn0010909	0.610024	8.86328
	l(3)07882	FBgn0010926	-0.243615	1.57244
	SsRβ	FBgn0011016	-0.193046	1.16399
	Sas-4	FBgn0011020	-1.00596	12.4353
	dia	FBgn0011202	0.0781036	0.286691
	cue	FBgn0011204	-0.394768	5.87615
	fbl	FBgn0011205	1.40798	40.3516
	bol	FBgn0011206	0.510321	1.36753
	pelo	FBgn0011207	-0.586597	9.33819
	blw	FBgn0011211	0.671535	16.4647
	eff	FBgn0011217	-0.530363	12.5952
	heph	FBgn0011224	0.948716	25.6216
	jar	FBgn0011225	1.88954	86.9957
	ox	FBgn0011227	1.02764	22.5575
	poe	FBgn0011230	0.0971193	0.432942
	scat	FBgn0011232	-0.95083	18.9872
	ken	FBgn0011236	-0.435499	4.12552
	Sema1a	FBgn0011259	-0.531293	2.59943
	Sema2a	FBgn0011260	-0.167202	1.19355
	RpL13	FBgn0011272	0.671878	10.8153
	Acam	FBgn0011273	1.26137	0.220371
	Dif	FBgn0011274	2.10426	55.5622
	Obp19d	FBgn0011280	-3.34367	1.06185
	Obp84a	FBgn0011282	-0.816589	2.80886
	RpS4	FBgn0011284	0.665471	12.7375
	RyR	FBgn0011286	3.62955	54.4802
	TfIIA-L	FBgn0011289	-0.779147	15.6308
	Taf12	FBgn0011290	-0.668601	7.2426
	Taf11	FBgn0011291	-0.698583	3.87934
	l(2)efl	FBgn0011296	1.31338	9.61798
	Alg3	FBgn0011297	-0.377008	2.5977
	babo	FBgn0011300	0.0809802	0.343161
	Rsf1	FBgn0011305	0.248581	1.39966
	Uch-L5	FBgn0011327	-1.26135	41.9747
	vers	FBgn0011335	-0.742128	6.46852
	Stt3B	FBgn0011336	0.23956	1.63977
	ND-ACP	FBgn0011361	0.262296	2.16874
	ND-SGDH	FBgn0011455	0.500924	4.82102
	Set8	FBgn0011474	-1.16523	33.3251
	l(3)neo43	FBgn0011476	-0.30296	0.714478
	Ssdp	FBgn0011481	-1.21484	36.2111
	SrpRβ	FBgn0011509	-0.921235	14.3372
	Smyd3	FBgn0011566	-0.901491	10.2708
	cpb	FBgn0011570	-0.211229	1.75056
	Cdc37	FBgn0011573	-0.569726	10.0899
	Cyp4d2	FBgn0011576	1.93972	12.1124
	Ms	FBgn0011581	2.2348	1.10311
	Dop1R1	FBgn0011582	1.30752	0.262308
	Trp1	FBgn0011584	0.426646	5.32239
	e(r)	FBgn0011586	-0.401465	3.56569
	Elk	FBgn0011589	4.899	2.87192
	fng	FBgn0011591	2.1598	33.4001
	fra	FBgn0011592	1.68114	50.7986
	fzo	FBgn0011596	0.329659	0.0580855
	ine	FBgn0011603	0.985903	0.925062
	Iswi	FBgn0011604	-0.662323	12.5935
	Klp3A	FBgn0011606	-1.58311	48.4179
	La	FBgn0011638	-0.0319744	0.125479
	lark	FBgn0011640	-0.121011	0.831185
	Zyx	FBgn0011642	0.303807	1.98201
	Mad	FBgn0011648	-0.331801	3.73142
	Med	FBgn0011655	-0.047708	0.171857
	Mef2	FBgn0011656	0.410875	3.26789
	Mlh1	FBgn0011659	-0.756948	6.60206
	Pms2	FBgn0011660	-1.58122	33.2798
	Moe	FBgn0011661	0.32007	4.87615
	msi	FBgn0011666	-1.10333	29.5935
	Mvl	FBgn0011672	-0.445685	5.69465
	insc	FBgn0011674	1.70374	44.0867
	Nos	FBgn0011676	-1.7566	1.47057
	pav	FBgn0011692	-1.06035	22.1898
	Pdh	FBgn0011693	-0.990377	1.34
	EbpIII	FBgn0011695	2.62899	25.5918
	repo	FBgn0011701	-0.542773	0.453198
	RnrL	FBgn0011703	-1.91771	142.979
	RnrS	FBgn0011704	-0.875584	21.4522
	rost	FBgn0011705	-2.12272	91.5157
	rpr	FBgn0011706	8.02659	62.0092
	Syx5	FBgn0011708	-0.828522	17.0092
	Septin1	FBgn0011710	-0.433746	6.97881
	Snr1	FBgn0011715	-1.11449	21.0132
	Tig	FBgn0011722	6.67977	28.5751
	twin	FBgn0011725	-0.985754	30.8041
	tsr	FBgn0011726	-0.208369	1.99197
	Wee1	FBgn0011737	-0.704152	8.69465
	wts	FBgn0011739	-1.10988	30.5214
	α-Man-IIa	FBgn0011740	-0.605711	5.55752
	Arp6	FBgn0011741	-0.190965	0.888539
	Arp2	FBgn0011742	-0.781621	20.6819
	Arp1	FBgn0011745	-0.00659007	0.02224
	ana	FBgn0011746	2.16212	30.7471
	Ank	FBgn0011747	0.744922	21.6635
	PhKγ	FBgn0011754	0.032091	0.114236
	ctp	FBgn0011760	-0.260382	3.12639
	dhd	FBgn0011761	-2.64003	158.253
	Prim1	FBgn0011762	-0.880888	9.31966
	Dp	FBgn0011763	-0.490004	8.50864
	E2f1	FBgn0011766	-0.849325	27.6615
	Fdh	FBgn0011768	-0.562105	11.7423
	Fdx1	FBgn0011769	-0.0032581	0.00510168
	Gip	FBgn0011770	-0.690971	11.9914
	Hem	FBgn0011771	0.643383	8.6073
	Irbp	FBgn0011774	-1.8884	54.5186
	BRWD3	FBgn0011785	-0.772214	11.9788
	mRpL12	FBgn0011787	-0.576895	10.3458
	Gem3	FBgn0011802	-1.47636	39.2832
	nmo	FBgn0011817	-0.663586	7.26281
	oaf	FBgn0011818	-1.34792	41.6925
	Pgcl	FBgn0011822	4.43673	1.61761
	CG4038	FBgn0011824	0.684416	8.0278
	Pp2B-14D	FBgn0011826	-1.08984	27.058
	Pxn	FBgn0011828	4.64755	193.281
	Ret	FBgn0011829	-1.37642	5.71444
	Taf2	FBgn0011836	-0.0300494	0.0753296
	Tis11	FBgn0011837	0.781065	19.0783
	tRNA:Ser-AGA-2-3	FBgn0011985	2.91419	0.75369
	AcCoAS	FBgn0012034	0.718666	6.91364
	Aldh	FBgn0012036	1.31396	76.4179
	Ance	FBgn0012037	1.62219	16.2269
	AttA	FBgn0012042	-0.555011	0.328995
	CalpA	FBgn0012051	1.39836	28.3799
	Cdc27	FBgn0012058	-1.07761	29.9136
	Trl	FBgn0013263	0.675391	14.7167
	Fkbp39	FBgn0013269	-0.300409	3.76104
	Gp150	FBgn0013272	2.64699	170.386
	Hsp70Aa	FBgn0013275	2.56879	4.1831
	Hsp70Ab	FBgn0013276	2.51046	5.49621
	Hsp70Ba	FBgn0013277	1.57068	1.40085
	Hsp70Bb	FBgn0013278	2.74655	3.30294
	Hsp70Bc	FBgn0013279	1.84128	1.57876
	Nca	FBgn0013303	-0.406161	2.49379
	Nmda1	FBgn0013305	0.535617	7.09909
	Odc1	FBgn0013307	1.99375	0.999017
	Ptth	FBgn0013323	0.281862	0.127001
	RpL11	FBgn0013325	0.629328	12.5272
	Sap47	FBgn0013334	0.263051	1.91286
	nSyb	FBgn0013342	2.37969	0.867297
	Syx1A	FBgn0013343	0.34022	2.7228
	TfIIA-S	FBgn0013347	-0.220844	0.849332
	bcn92	FBgn0013432	-0.343865	1.90961
	Cdc2rk	FBgn0013435	-0.0826691	0.180902
	klu	FBgn0013469	2.67408	38.0017
	MED20	FBgn0013531	-0.933986	6.57349
	l(2)dtl	FBgn0013548	-1.69514	53.7399
	Pex1	FBgn0013563	-0.812184	8.29499
	mtd	FBgn0013576	-0.284424	2.68589
	mt:ATPase6	FBgn0013672	1.21928	2.01511
	mt:ATPase8	FBgn0013673	1.41522	4.6073
	mt:CoI	FBgn0013674	0.888427	35.1192
	mt:CoII	FBgn0013675	0.92619	4.48678
	mt:CoIII	FBgn0013676	0.96489	24.1051
	mt:Cyt-b	FBgn0013678	0.991497	15.1124
	mt:ND1	FBgn0013679	1.09417	3.45499
	mt:ND2	FBgn0013680	1.57628	3.13677
	mt:ND3	FBgn0013681	1.17629	16.2233
	mt:ND4L	FBgn0013683	1.94466	3.11333
	mt:ND5	FBgn0013684	0.986833	1.95181
	mt:ND6	FBgn0013685	-0.262145	0.235497
	mt:lrRNA	FBgn0013686	0.567845	9.88941
	mt:srRNA	FBgn0013688	0.769723	1.97439
	mt:tRNA:Ala-TGC	FBgn0013689	1.03059	1.252
	mt:tRNA:Cys-GCA	FBgn0013690	2.78941	14.0645
	mt:tRNA:Asp-GTC	FBgn0013691	1.42689	1.14828
	mt:tRNA:Phe-GAA	FBgn0013693	2.66399	1.11604
	mt:tRNA:Gly-TCC	FBgn0013694	1.98408	23.5686
	mt:tRNA:His-GTG	FBgn0013695	1.2694	1.14055
	mt:tRNA:Lys-CTT	FBgn0013697	1.7911	1.61961
	mt:tRNA:Leu-TAG	FBgn0013698	0.862882	0.758638
	mt:tRNA:Leu-TAA	FBgn0013699	1.34161	1.20938
	mt:tRNA:Met-CAT	FBgn0013700	0.0574651	0.00947296
	mt:tRNA:Asn-GTT	FBgn0013701	2.80715	1.98985
	mt:tRNA:Pro-TGG	FBgn0013702	1.29908	0.214373
	mt:tRNA:Arg-TCG	FBgn0013704	2.01725	2.58998
	mt:tRNA:Ser-GCT	FBgn0013705	2.13506	0.803836
	mt:tRNA:Ser-TGA	FBgn0013706	2.41691	2.5462
	mt:tRNA:Thr-TGT	FBgn0013707	0.480493	0.090748
	mt:tRNA:Val-TAC	FBgn0013708	-0.683177	0.280608
	mt:tRNA:Trp-TCA	FBgn0013709	2.26398	3.16859
	mt:tRNA:Tyr-GTA	FBgn0013710	2.33236	21.0768
	not	FBgn0013717	-0.59255	5.34582
	nuf	FBgn0013718	-0.721746	16.3507
	pck	FBgn0013720	-0.564259	4.86646
	pnut	FBgn0013726	-0.20936	1.73777
	sced	FBgn0013732	-2.25315	92.9957
	shot	FBgn0013733	1.29936	27.1481
	alien	FBgn0013746	-0.189467	1.03603
	Arf4	FBgn0013749	-0.425428	3.82143
	Arf6	FBgn0013750	-1.10983	32.433
	Bgb	FBgn0013753	-0.972118	8.42597
	Mtor	FBgn0013756	-0.996691	25.8268
	CASK	FBgn0013759	-0.517702	5.46471
	Cdk5	FBgn0013762	-0.241437	1.0511
	Idgf6	FBgn0013763	1.83229	111.044
	Chi	FBgn0013764	-0.54539	6.30715
	cnn	FBgn0013765	-1.33092	37.2027
	Cp1	FBgn0013770	0.974141	30.7595
	Cyp6a9	FBgn0013771	-0.990001	14.1129
	Cyp6a8	FBgn0013772	2.91418	0.754053
	Cyp6a22	FBgn0013773	-1.97536	66.4067
	Deaf1	FBgn0013799	-0.777894	13.8041
	Dhc36C	FBgn0013810	1.14708	9.89279
	Dhc62B	FBgn0013811	1.25189	1.17902
	Elal	FBgn0013949	0.955553	0.397341
	Esp	FBgn0013953	2.29173	73.3904
	Fkbp12	FBgn0013954	0.172087	0.978643
	Gycα99B	FBgn0013972	2.75769	2.09349
	Gycβ100B	FBgn0013973	2.77973	1.69874
	His4r	FBgn0013981	0.605297	6.41908
	imd	FBgn0013983	0.305527	1.01387
	MAPk-Ak2	FBgn0013987	0.0995184	0.495171
	Calx	FBgn0013995	-2.39949	88.4134
	Nrx-IV	FBgn0013997	0.643028	6.77728
	Hf	FBgn0014000	3.43987	5.3098
	Ask1	FBgn0014006	-0.122733	0.47388
	Ptp69D	FBgn0014007	-1.08035	28.3188
	Rab2	FBgn0014009	0.53263	7.4168
	Rab5	FBgn0014010	0.387215	5.78781
	Rac2	FBgn0014011	0.895319	22.1844
	Rel	FBgn0014018	0.93188	17.5287
	Rh5	FBgn0014019	2.43031	0.515181
	Rho1	FBgn0014020	0.711228	18.3556
	Rlb1	FBgn0014022	-0.530275	4.18046
	mRpL47	FBgn0014023	-0.0077418	0.0174687
	Rnp4F	FBgn0014024	0.228625	1.38413
	RpL7A	FBgn0014026	0.697365	20.8297
	SdhB	FBgn0014028	0.340208	3.88652
	Septin2	FBgn0014029	0.797772	16.0675
	Agxt	FBgn0014031	1.85311	4.56384
	Sptr	FBgn0014032	-0.735307	8.94692
	Sr-CI	FBgn0014033	5.01813	15.857
	Su(Tpl)	FBgn0014037	-0.754443	19.6253
	Tie	FBgn0014073	0.992404	7.98297
	Uggt	FBgn0014075	-0.516321	6.24718
	Vm32E	FBgn0014076	-6.19319	19.7144
	CG4278	FBgn0014092	0.194571	0.898764
	barr	FBgn0014127	-0.456963	3.84823
	bif	FBgn0014133	-0.90806	19.27
	bnl	FBgn0014135	1.98384	2.71691
	cher	FBgn0014141	1.35127	24.9957
	croc	FBgn0014143	5.54733	3.33664
	fax	FBgn0014163	0.437432	6.96257
	Oda	FBgn0014184	0.84774	21.475
	Hel25E	FBgn0014189	-0.132901	0.783182
	prod	FBgn0014269	-0.568059	5.17587
	mof	FBgn0014340	-0.555829	3.46096
	mia	FBgn0014342	1.27398	4.50169
	mirr	FBgn0014343	1.81693	23.3675
	noi	FBgn0014366	-0.124959	0.53845
	nol	FBgn0014368	-0.713302	0.155485
	RhoL	FBgn0014380	3.45508	72.9747
	sty	FBgn0014388	1.1579	14.5719
	sun	FBgn0014391	0.944516	21.301
	tilB	FBgn0014395	-1.11802	1.63609
	tim	FBgn0014396	2.51437	69.3497
	Vps26	FBgn0014411	-0.571332	9.49757
	CG13397	FBgn0014417	-2.77504	154.432
	CG11899	FBgn0014427	-0.543447	7.73283
	Acp1	FBgn0014454	2.86736	0.728984
	Ahcy	FBgn0014455	-0.260774	3.08951
	Cp7Fa	FBgn0014464	-9.18755	161.144
	Cp7Fb	FBgn0014465	-7.89058	305
	Cp7Fc	FBgn0014466	-9.2886	258.914
	Cyp4e2	FBgn0014469	-0.910742	14.7905
	His3.3A	FBgn0014857	0.234895	1.4927
	Hr38	FBgn0014859	1.39755	0.781377
	Mcm2	FBgn0014861	-1.31706	47.3116
	Mlp84B	FBgn0014863	2.58829	74.8239
	Ost48	FBgn0014868	-0.245572	1.97936
	Pglym78	FBgn0014869	-1.31175	56.0655
	Psi	FBgn0014870	0.135598	0.575316
	Roe1	FBgn0014877	-0.399348	3.84459
	Set	FBgn0014879	-0.559508	9.27654
	CG14630	FBgn0014903	0.983236	4.84771
	Hydr2	FBgn0014906	0.296801	3.14945
	CG2846	FBgn0014930	0.124543	0.413481
	CG2678	FBgn0014931	-0.0329116	0.081035
	btn	FBgn0014949	-0.629234	1.03979
	βggt-I	FBgn0015000	-0.900983	14.9208
	ιTry	FBgn0015001	-0.516166	0.128276
	AhcyL2	FBgn0015011	3.10565	18.0491
	CCT3	FBgn0015019	-0.473616	8.41454
	CkIα	FBgn0015024	-0.179192	1.40501
	CkIIα-i1	FBgn0015025	0.517951	1.06684
	cype	FBgn0015031	0.932268	24.6234
	Cyp4d8	FBgn0015033	3.48979	26
	Cyp4e1	FBgn0015034	1.64943	0.672281
	Cyp4e3	FBgn0015035	3.55351	2.54857
	Cyp4ae1	FBgn0015036	0.569516	1.44827
	Cyp4p1	FBgn0015037	-2.56612	1.56267
	Cyp9b1	FBgn0015038	2.77749	0.9195
	Cyp9b2	FBgn0015039	-1.49741	3.77347
	Cyp9c1	FBgn0015040	1.00396	2.9268
	Ddx1	FBgn0015075	-0.579196	7.83863
	eIF4E1	FBgn0015218	-0.764763	21.5436
	Fer2LCH	FBgn0015221	1.06516	40.6271
	Fer1HCH	FBgn0015222	0.758311	22.7077
	glec	FBgn0015229	-0.0924851	0.417454
	Hr78	FBgn0015239	-0.0374285	0.126937
	Hr96	FBgn0015240	-0.60293	6.24565
	Hsp60A	FBgn0015245	-0.0385514	0.152171
	Diap2	FBgn0015247	-0.196398	1.10777
	Nap1	FBgn0015268	0.132973	1.07073
	Nf1	FBgn0015269	0.206996	0.853065
	Orc2	FBgn0015270	-2.2688	64.7932
	Orc5	FBgn0015271	-1.34172	22.4895
	Pi3K59F	FBgn0015277	0.482996	3.4943
	Pi3K68D	FBgn0015278	-0.196273	1.04936
	Pi3K92E	FBgn0015279	0.00655654	0.0206193
	Rpt2	FBgn0015282	-0.357253	4.97062
	Rpn10	FBgn0015283	-0.426394	6.6216
	Rala	FBgn0015286	-0.954557	23.5686
	RpL22	FBgn0015288	1.08301	46.1325
	Shark	FBgn0015295	-0.43173	2.74101
	Shc	FBgn0015296	0.164521	0.841681
	Srp19	FBgn0015298	0.0167322	0.0387801
	Ssb-c31a	FBgn0015299	-0.965658	13.4034
	Try29F	FBgn0015316	0.0567057	0.0343831
	Ubc2	FBgn0015320	-0.732439	13.8477
	Ubc4	FBgn0015321	-0.964489	31.1593
	abs	FBgn0015331	0.213363	0.74543
	CG15865	FBgn0015336	-0.616182	0.0978799
	CG5861	FBgn0015338	-0.61652	5.74958
	Mettl4	FBgn0015351	-0.0766522	0.148995
	CG2034	FBgn0015359	-0.463041	4.87615
	oxt	FBgn0015360	-1.00991	17.1284
	chn	FBgn0015371	-2.33965	108.678
	RabX1	FBgn0015372	0.339536	1.94097
	cutlet	FBgn0015376	-1.42512	24.8962
	dod	FBgn0015379	-0.65588	8.66354
	drl	FBgn0015380	2.49408	12.9431
	glu	FBgn0015391	-0.927852	18.8447
	jumu	FBgn0015396	-1.30986	45.983
	kek1	FBgn0015399	3.87602	181.979
	kek2	FBgn0015400	1.05485	0.54051
	ksr	FBgn0015402	-0.387838	2.41775
	Rme-8	FBgn0015477	0.0599795	0.19417
	Cul1	FBgn0015509	-0.987878	35.0159
	mbc	FBgn0015513	1.08629	19.8069
	nAChRα3	FBgn0015519	-0.656899	1.14066
	nonA-l	FBgn0015520	-0.475645	3.27916
	RpS21	FBgn0015521	0.617441	14.091
	olf186-M	FBgn0015522	-1.76383	66.9136
	peng	FBgn0015527	-0.0257839	0.0978498
	snoRNA:Me28S-A1322	FBgn0015543	1.43152	4.79317
	spag	FBgn0015544	-1.11487	19.4868
	spel1	FBgn0015546	-1.40466	33.3242
	tos	FBgn0015553	-2.92827	145.273
	tty	FBgn0015558	-1.3433	10.4935
	α-Est1	FBgn0015568	-1.63931	31.1331
	α-Est10	FBgn0015569	-0.40308	1.12274
	α-Est2	FBgn0015570	2.51734	3.32693
	α-Est3	FBgn0015571	0.53335	4.73518
	α-Est4	FBgn0015572	2.46422	10.8041
	α-Est6	FBgn0015574	3.02561	1.17805
	α-Est7	FBgn0015575	5.54672	218.287
	α-Est8	FBgn0015576	0.233754	0.31816
	α-Est9	FBgn0015577	0.381868	1.48938
	dare	FBgn0015582	-0.647102	4.87615
	Acp63F	FBgn0015585	1.63591	0.454774
	Apc	FBgn0015589	-0.0427014	0.112721
	AstA	FBgn0015591	0.356275	0.0498865
	toc	FBgn0015600	-1.85212	62.9318
	BEAF-32	FBgn0015602	-0.774385	8.90658
	CadN	FBgn0015609	2.397	39.4498
	CanB2	FBgn0015614	-0.83353	20.1656
	SMC3	FBgn0015615	-0.612556	7.09366
	Cdk8	FBgn0015618	-0.651879	2.82868
	Clp	FBgn0015621	-1.2384	14.6478
	Cnx99A	FBgn0015622	-0.301527	2.46395
	Cpr	FBgn0015623	0.0249559	0.100405
	CycB3	FBgn0015625	-2.86455	230.67
	Ugt36A1	FBgn0015663	-0.178202	0.276165
	Dref	FBgn0015664	0.201828	1.14709
	Cyp6a17	FBgn0015714	3.50603	1.18607
	Hmu	FBgn0015737	0.28458	2.41818
	Lis-1	FBgn0015754	-0.906546	26.8447
	RpL9	FBgn0015756	0.725987	22.5421
	p38a	FBgn0015765	-0.0836835	0.245789
	Msr-110	FBgn0015766	0.652399	8.88941
	Nak	FBgn0015772	0.0925267	0.481399
	NetA	FBgn0015773	1.43384	1.18701
	NetB	FBgn0015774	2.54857	22.8069
	nrv1	FBgn0015776	-0.196485	1.58159
	nrv2	FBgn0015777	1.79593	32.8386
	rin	FBgn0015778	-0.920974	25.5272
	P5cr	FBgn0015781	-0.0815668	0.26991
	Rab10	FBgn0015789	-0.334811	4.21896
	Rab11	FBgn0015790	-0.201653	1.83551
	Rab14	FBgn0015791	-0.352905	2.56551
	Rab19	FBgn0015793	-0.387387	1.50629
	Rab18	FBgn0015794	-0.0230076	0.0538887
	Rab7	FBgn0015795	1.45512	57.475
	Rab6	FBgn0015797	-0.0368556	0.125285
	Rbf	FBgn0015799	-0.971819	26.2048
	Reg-5	FBgn0015801	0.837564	10.6882
	RtGEF	FBgn0015803	0.231991	1.41349
	HDAC1	FBgn0015805	-0.227076	1.98816
	ScpX	FBgn0015808	0.64936	9.54061
	Spx	FBgn0015818	-0.0400909	0.110403
	TfIIEα	FBgn0015828	-0.662567	9.92082
	TfIIEβ	FBgn0015829	-0.0139903	0.0205694
	Rtnl2	FBgn0015831	2.35732	0.923758
	eIF3i	FBgn0015834	0.276916	3.594
	Vang	FBgn0015838	0.204164	1.19766
	Drip	FBgn0015872	1.75409	24.0862
	apt	FBgn0015903	-0.367961	3.30428
	ast	FBgn0015905	-0.324643	1.765
	crq	FBgn0015924	0.22151	1.88131
	csul	FBgn0015925	-0.362125	2.66682
	dah	FBgn0015926	-3.51094	161.235
	dpa	FBgn0015929	-0.845499	23.7645
	hrg	FBgn0015949	0.951916	26.3947
	Faa	FBgn0016013	0.84588	0.414136
	lama	FBgn0016031	1.11345	47.2916
	lbm	FBgn0016032	2.21862	6.16115
	mael	FBgn0016034	-0.995473	24.1397
	mei-P22	FBgn0016036	-2.8048	5.48678
	Vsp37A	FBgn0016038	-0.603129	7.11976
	Tom40	FBgn0016041	-0.534973	7.29499
	pgc	FBgn0016053	-1.87424	94.6882
	phr6-4	FBgn0016054	-1.32583	27.6198
	Sema1b	FBgn0016059	-0.564361	8.02045
	side	FBgn0016061	1.69204	1.11422
	smg	FBgn0016070	-2.81573	130.554
	vkg	FBgn0016075	3.92012	305
	vri	FBgn0016076	2.98261	84.983
	wun	FBgn0016078	-0.300783	1.49167
	fry	FBgn0016081	1.16949	20.9101
	ATPsynCF6	FBgn0016119	0.506593	5.58838
	ATPsynD	FBgn0016120	0.782229	23.1319
	Acer	FBgn0016122	-2.38184	101.697
	Alp4	FBgn0016123	2.65942	97.5622
	CaMKI	FBgn0016126	0.952702	22.6253
	Cdk4	FBgn0016131	-0.0875999	0.324144
	PTP-ER	FBgn0016641	-0.928747	17.0872
	Lgr1	FBgn0016650	0.0864635	0.0360865
	H15	FBgn0016660	-5.93992	4.84164
	Ipp	FBgn0016672	-1.0685	19.8327
	Lectin-galC1	FBgn0016675	1.56492	1.10143
	NaPi-T	FBgn0016684	0.490355	0.331832
	Nlp	FBgn0016685	-0.15571	1.14709
	Nurf-38	FBgn0016687	0.234676	2.04393
	ATPsynO	FBgn0016691	0.757973	18.082
	Past1	FBgn0016693	0.623749	11.6038
	Pdp1	FBgn0016694	2.50052	122.215
	Pitslre	FBgn0016696	-0.372729	4.36957
	Prosα5	FBgn0016697	-0.587313	10.0438
	Ptpa	FBgn0016698	-0.624685	4.84164
	Rab4	FBgn0016701	0.0269934	0.0748449
	Reg-2	FBgn0016715	0.64643	2.11224
	RpL29	FBgn0016726	0.37826	0.496228
	sba	FBgn0016754	0.595241	5.65758
	Usp47	FBgn0016756	0.590082	8.9914
	angel	FBgn0016762	1.18879	12.983
	dos	FBgn0016794	-0.506057	7.59517
	fz2	FBgn0016797	3.05463	152.319
	Stat92E	FBgn0016917	0.462877	6.15243
	nompC	FBgn0016920	3.90826	3.23066
	Pino	FBgn0016926	2.30326	102.41
	Dyrk2	FBgn0016930	0.0718528	0.27052
	l(2)k10201	FBgn0016970	-1.25642	11.5214
	swaΨ	FBgn0016974	-1.57056	9.57349
	stnB	FBgn0016975	-2.84749	3.85215
	stnA	FBgn0016976	-2.84749	3.85215
	spen	FBgn0016977	0.258567	1.83081
	snRNP-U1-70K	FBgn0016978	-0.338341	2.39795
	smid	FBgn0016983	0.271993	3.02398
	sktl	FBgn0016984	-0.780622	17.8125
	cag	FBgn0017414	0.46717	1.23194
	ari-1	FBgn0017418	-0.168286	1.06185
	asRNA:CR11538	FBgn0017424	4.70161	5.90658
	CG5989	FBgn0017429	0.358335	2.65214
	Nelf-E	FBgn0017430	-0.752334	6.65758
	CG2187	FBgn0017448	-3.28746	65.8097
	Ubc84D	FBgn0017456	3.31271	1.00913
	U2af38	FBgn0017457	-1.09515	30.0953
	T3dh	FBgn0017482	0.691917	3.36746
	RpS3A	FBgn0017545	0.350686	6.20482
	Rga	FBgn0017550	-0.661225	14.4962
	Rca1	FBgn0017551	-3.09813	119.987
	Pdk	FBgn0017558	-0.73292	13.2343
	Ork1	FBgn0017561	-1.99649	64.2967
	ND-75	FBgn0017566	0.655967	13.7799
	ND-23	FBgn0017567	0.414678	3.15472
	Mo25	FBgn0017572	0.290656	2.67266
	Mcm5	FBgn0017577	-1.83846	94.2518
	Max	FBgn0017578	0.438435	1.84359
	RpL14	FBgn0017579	0.77606	16.6253
	Lk6	FBgn0017581	0.0317082	0.131702
	COX5A	FBgn0019624	0.689044	14.6216
	Atu	FBgn0019637	-0.27636	1.72961
	speck	FBgn0019643	2.27505	19.7375
	ATPsynB	FBgn0019644	0.807295	26.6289
	toy	FBgn0019650	1.93133	0.721968
	lncRNA:roX1	FBgn0019661	1.86231	3.20535
	qm	FBgn0019662	0.472675	3.89757
	lok	FBgn0019686	-1.79003	116.582
	colt	FBgn0019830	-0.0756099	0.317861
	Smg5	FBgn0019890	1.01454	25.4949
	Surf4	FBgn0019925	-0.296414	2.79907
	Ser7	FBgn0019929	-0.392382	0.0749398
	SamDC	FBgn0019932	0.0411428	0.0868844
	RpS20	FBgn0019936	0.541385	11.4935
	Polr1A	FBgn0019938	0.639415	8.4168
	Cdk9	FBgn0019949	0.392846	2.33212
	Orct	FBgn0019952	0.822885	2.55794
	ND-42	FBgn0019957	0.532243	9.43533
	Mitofilin	FBgn0019960	0.634369	13.2226
	Khc-73	FBgn0019968	0.794778	11.857
	Drice	FBgn0019972	-0.0233828	0.071874
	Gs1l	FBgn0019982	-0.0367602	0.101574
	mGluR	FBgn0019985	-4.46864	11.4935
	Gcn2	FBgn0019990	-0.556521	5.93554
	Ppox	FBgn0020018	-0.407669	2.65767
	Cbl	FBgn0020224	-1.87689	104.097
	ATPsynγ	FBgn0020235	0.835702	31.4413
	ATPCL	FBgn0020236	0.496104	4.99568
	14-3-3ε	FBgn0020238	-0.36331	6.46344
	stet	FBgn0020248	-1.15519	32.752
	stck	FBgn0020249	0.492269	4.31426
	sfl	FBgn0020251	0.537272	4.3439
	Ran	FBgn0020255	-0.709134	19.8125
	Ppa	FBgn0020257	4.194	109.376
	pcm	FBgn0020261	-0.175013	0.904547
	mspo	FBgn0020269	2.89778	11.4078
	mre11	FBgn0020270	-1.31297	19.9431
	mst	FBgn0020272	-0.88861	11.384
	loco	FBgn0020278	0.871351	15.9318
	lig	FBgn0020279	-0.27594	2.32726
	ko	FBgn0020294	1.20989	9.2161
	stumps	FBgn0020299	2.38975	22.224
	geko	FBgn0020300	-0.875045	2.60603
	drongo	FBgn0020304	1.68094	78.4123
	dbe	FBgn0020305	-0.0588625	0.164386
	dom	FBgn0020306	-0.133039	0.584311
	crol	FBgn0020309	1.41599	55.0353
	Tmtc3	FBgn0020312	-1.18566	18.1586
	Rpt6	FBgn0020369	-0.701858	18.8894
	TppII	FBgn0020370	-0.35635	3.63563
	TM4SF	FBgn0020372	0.0776106	0.0747288
	Rfx	FBgn0020379	-0.861346	8.27165
	Dredd	FBgn0020381	0.803807	9.20482
	pug	FBgn0020385	0.558901	3.81112
	Pdk1	FBgn0020386	-1.80189	67.2306
	Gcn5	FBgn0020388	-0.516214	3.93754
	Papss	FBgn0020389	0.738283	8.7986
	Nrk	FBgn0020391	0.175184	0.218216
	Nmt	FBgn0020392	-0.677326	13.52
	Mst89B	FBgn0020399	0.220207	0.190401
	asun	FBgn0020407	-0.544527	3.20136
	JIL-1	FBgn0020412	0.214098	1.07552
	Idgf3	FBgn0020414	3.23633	161.025
	Idgf2	FBgn0020415	1.85565	56.3788
	Idgf1	FBgn0020416	7.23038	24.1898
	GluRIIB	FBgn0020429	2.01072	0.635673
	Fak	FBgn0020440	-0.16746	0.813369
	eRF3	FBgn0020443	0.0271911	0.0860746
	E23	FBgn0020445	-1.64838	53.1518
	Dad	FBgn0020493	1.93868	41.7375
	CtBP	FBgn0020496	0.0762198	0.455984
	emb	FBgn0020497	-0.0941148	0.451405
	CLIP-190	FBgn0020503	1.04611	24.7905
	Amyrel	FBgn0020506	1.53506	0.404194
	Abi	FBgn0020510	-0.0180783	0.0606372
	Paics	FBgn0020513	0.756881	15.9666
	snoRNA:Me28S-G764	FBgn0020518	1.64996	0.798677
	pio	FBgn0020521	2.76184	28.2924
	kraken	FBgn0020545	-0.323681	1.97455
	SA	FBgn0020616	-0.441954	4.41454
	Rack1	FBgn0020618	0.818134	26.4609
	RN-tre	FBgn0020620	-0.317131	2.64651
	Pkn	FBgn0020621	-0.216821	1.2875
	Pi3K21B	FBgn0020622	-0.158928	0.91308
	Osbp	FBgn0020626	0.0171503	0.0496346
	Mcm7	FBgn0020633	-1.00235	29.3768
	KrT95D	FBgn0020647	-0.429826	3.45447
	Trxr1	FBgn0020653	-0.299899	3.66758
	ArfGAP1	FBgn0020655	-0.712661	11.1568
	eIF4B	FBgn0020660	-0.425848	6.35262
	Atet	FBgn0020762	3.04159	171.57
	Alas	FBgn0020764	0.36739	3.31532
	Spred	FBgn0020767	-0.171751	0.992302
	Su(z)12	FBgn0020887	-0.577673	7.74958
	Scp1	FBgn0020908	-0.909785	0.180312
	Rtc1	FBgn0020909	-0.0844678	0.238112
	RpL3	FBgn0020910	1.00249	39.767
	Dgkε	FBgn0020930	0.132812	0.563707
	Crg-1	FBgn0021738	6.20276	5.4023
	SerRS-m	FBgn0021750	-0.208584	0.839925
	chb	FBgn0021760	-0.363795	3.12665
	Nup154	FBgn0021761	-0.8344	24.2284
	sdk	FBgn0021764	0.327155	2.39391
	scu	FBgn0021765	-0.173782	1.02192
	nudC	FBgn0021768	-0.200062	1.08636
	mira	FBgn0021776	1.82186	1.46811
	Tapδ	FBgn0021795	0.0776246	0.329213
	Tor	FBgn0021796	0.442735	2.77956
	Reph	FBgn0021800	0.191549	0.752047
	Vps28	FBgn0021814	0.378104	2.42107
	DCTN2-p50	FBgn0021825	-0.254802	1.79436
	Ttc7	FBgn0021847	-0.952426	15.7144
	l(2)k14505	FBgn0021856	-0.311941	1.41578
	Xbp1	FBgn0021872	0.983882	34.1361
	Nle	FBgn0021874	0.695637	7.92445
	Zfrp8	FBgn0021875	-0.034971	0.0852579
	ytr	FBgn0021895	-0.124573	0.747327
	RFeSP	FBgn0021906	0.755286	20.2815
	Coprox	FBgn0021944	-1.15269	23.3134
	ND-PDSW	FBgn0021967	0.392983	2.36797
	l(2)k09913	FBgn0021979	0.153017	0.989379
	Rs1	FBgn0021995	0.342876	3.32993
	eIF3h	FBgn0022023	0.558921	10.5884
	Vps25	FBgn0022027	-0.396418	2.00435
	l(2)k01209	FBgn0022029	-0.48228	6.80134
	Nnp-1	FBgn0022069	-0.234849	1.56897
	Vha36-1	FBgn0022097	-0.167488	1.10638
	l(2)k05819	FBgn0022153	-0.216065	1.1584
	Gpo1	FBgn0022160	3.19061	111.17
	Cse1	FBgn0022213	-1.192	50.5317
	ubl	FBgn0022224	0.00790903	0.0102469
	lolal	FBgn0022238	-0.370181	5.02919
	l(2)09851	FBgn0022288	-0.195936	1.13917
	dnk	FBgn0022338	-1.59142	59.3575
	CG3760	FBgn0022343	-0.0132539	0.0457512
	CG10340	FBgn0022344	0.306136	1.36874
	CG1910	FBgn0022349	0.837351	21.8761
	Tsf1	FBgn0022355	3.9596	52.767
	Sodh2	FBgn0022359	-0.478775	1.92258
	Pur-α	FBgn0022361	1.79194	42.5214
	Pka-R2	FBgn0022382	1.22015	47.4437
	D19B	FBgn0022699	0.148763	0.573885
	Cht2	FBgn0022702	-4.15422	119.991
	Ak1	FBgn0022709	1.24565	15.6308
	Ac13E	FBgn0022710	1.36304	21.7033
	Taf8	FBgn0022724	-1.20295	14.0297
	Sin3A	FBgn0022764	-0.469158	5.59517
	Pp2C1	FBgn0022768	-0.806556	10.5986
	Peritrophin-A	FBgn0022770	2.50052	1.8967
	Oat	FBgn0022774	2.08192	57.6655
	Hira	FBgn0022786	-1.37864	28.1051
	Hel89B	FBgn0022787	-0.0669899	0.210022
	Cad96Ca	FBgn0022800	2.50584	1.38229
	Df31	FBgn0022893	-1.07304	57.4295
	D19A	FBgn0022935	-0.490456	3.72858
	CycH	FBgn0022936	-1.35969	21.1135
	Cbp80	FBgn0022942	0.157603	0.978792
	Cbp20	FBgn0022943	-0.137666	0.401002
	yps	FBgn0022959	-0.412453	7.02687
	vimar	FBgn0022960	-0.540397	6.3279
	rpk	FBgn0022981	-2.09133	108.842
	qkr58E-3	FBgn0022984	0.741283	9.94692
	qkr58E-2	FBgn0022985	-0.265517	2.13979
	qkr58E-1	FBgn0022986	0.45127	3.74415
	qkr54B	FBgn0022987	-0.48327	4.52724
	mth	FBgn0023000	0.2018	0.759053
	melt	FBgn0023001	1.68882	8.14086
	CRMP	FBgn0023023	0.209932	0.496101
	Clk	FBgn0023076	3.99794	58.0462
	gek	FBgn0023081	0.030446	0.0947297
	fray	FBgn0023083	-0.986723	19.3298
	dtr	FBgn0023090	0.676229	0.46534
	cyc	FBgn0023094	-0.950264	14.9508
	caps	FBgn0023095	2.01363	61.2449
	btv	FBgn0023096	2.02156	5.3851
	bon	FBgn0023097	-0.891541	12.2865
	aay	FBgn0023129	0.239351	1.17168
	a6	FBgn0023130	-0.488621	3.56604
	Uba1	FBgn0023143	-0.375119	3.43038
	SmD3	FBgn0023167	-0.688813	11.7011
	AMPKα	FBgn0023169	0.200787	1.19176
	RpL39	FBgn0023170	0.324481	2.03181
	rnh1	FBgn0023171	-0.353763	1.73303
	RhoGEF2	FBgn0023172	-0.313385	2.31742
	Prosβ2	FBgn0023174	-0.450289	6.66959
	Prosα7	FBgn0023175	-0.68606	13.6073
	Pp4-19C	FBgn0023177	-0.424813	4.33255
	Orc6	FBgn0023180	-2.04384	27.1367
	Orc4	FBgn0023181	-1.73603	39.1062
	EloB	FBgn0023212	-0.420238	4.86646
	eIF4G1	FBgn0023213	0.20547	1.30118
	edl	FBgn0023214	1.81233	12.1163
	Mnt	FBgn0023215	-1.26015	38.209
	Parg	FBgn0023216	-0.467753	3.64187
	Dap160	FBgn0023388	-0.650968	8.8962
	Chd3	FBgn0023395	-2.34028	84.0721
	B4	FBgn0023407	-0.214598	0.975379
	Acp32CD	FBgn0023415	2.31631	0.68384
	Ac3	FBgn0023416	0.774782	1.06969
	fus	FBgn0023441	0.767833	18.4413
	Rbcn-3A	FBgn0023458	0.159394	0.573842
	Taldo	FBgn0023477	0.469968	7.42481
	teq	FBgn0023479	1.72113	3.93565
	Es2	FBgn0023506	-1.37746	21.0511
	D2hgdh	FBgn0023507	2.27109	58.1361
	Ocrl	FBgn0023508	-1.15567	32.2518
	mip130	FBgn0023509	0.134254	0.691607
	Rbcn-3B	FBgn0023510	-0.180377	0.630759
	Edem1	FBgn0023511	0.0682569	0.204064
	eIF2Bε	FBgn0023512	0.263875	1.7218
	CG14803	FBgn0023513	-1.15634	23.0996
	CG14805	FBgn0023514	0.491425	4.6038
	Gcna	FBgn0023515	-2.2968	109.089
	Pex5	FBgn0023516	-0.00990539	0.0249258
	Pgam5	FBgn0023517	-0.633741	7.46218
	trr	FBgn0023518	-0.114129	0.302918
	mRpL16	FBgn0023519	-0.200466	0.789914
	CG3857	FBgn0023520	-0.205866	0.525107
	CG3587	FBgn0023521	-0.496203	2.86901
	CG11596	FBgn0023522	-0.561496	7.66756
	Or2a	FBgn0023523	1.50168	3.94277
	CG3078	FBgn0023524	1.86129	0.992201
	CG3191	FBgn0023525	2.65606	18.8069
	CG2865	FBgn0023526	-1.02224	29.8356
	CG3071	FBgn0023527	-0.306107	2.36554
	CG2924	FBgn0023528	-1.17679	44.9208
	Grp170	FBgn0023529	-0.691698	10.4622
	CG3740	FBgn0023530	-0.410297	1.91522
	CG32809	FBgn0023531	0.421171	1.37322
	CG17778	FBgn0023534	2.6858	2.47955
	arg	FBgn0023535	0.16392	0.14459
	CG3156	FBgn0023536	-0.351682	1.57579
	CG17896	FBgn0023537	1.97261	140.74
	CG3630	FBgn0023540	-1.27191	14.3585
	Cyp4d14	FBgn0023541	2.03174	2.91453
	Nmd3	FBgn0023542	0.127983	0.613944
	PIG-K	FBgn0023545	-0.721173	6.89279
	Mct1	FBgn0023549	2.63372	137.658
	FarO	FBgn0023550	3.4042	30.5482
	Ac78C	FBgn0024150	0.531634	0.318686
	zpg	FBgn0024177	-0.408035	6.19791
	wit	FBgn0024179	1.62701	10.7645
	waw	FBgn0024182	-0.621282	8.05948
	vig	FBgn0024183	1.56773	55.5143
	unc-4	FBgn0024184	-1.76379	0.394612
	syd	FBgn0024187	0.274723	1.44646
	san	FBgn0024188	-0.720944	8.86012
	sns	FBgn0024189	4.34065	1.48368
	sip1	FBgn0024191	-0.72341	5.42251
	rasp	FBgn0024194	0.285033	1.77806
	robl	FBgn0024196	-0.337944	1.26092
	IKKβ	FBgn0024222	0.702526	7.14448
	aurB	FBgn0024227	-1.22731	18.3665
	Hs2st	FBgn0024230	-0.504791	3.45076
	gbb	FBgn0024234	2.58032	92.4248
	foi	FBgn0024236	-0.393945	4.51856
	Fim	FBgn0024238	0.451456	4.5157
	drm	FBgn0024244	2.30737	1.10854
	dnt	FBgn0024245	-0.349355	1.12462
	chico	FBgn0024248	0.875444	13.0696
	brk	FBgn0024250	1.76567	20.1107
	bbx	FBgn0024251	-0.618536	8.05306
	WASp	FBgn0024273	-0.333159	2.39848
	trio	FBgn0024277	0.460176	3.27502
	Srp54	FBgn0024285	0.171101	0.985743
	Sodh1	FBgn0024289	2.99285	10.2291
	Sirt1	FBgn0024291	-0.585069	8.54363
	Spn43Ab	FBgn0024293	2.99853	12.1884
	Spn43Aa	FBgn0024294	6.49963	18.2668
	Plap	FBgn0024314	-0.249526	1.96414
	Picot	FBgn0024315	1.69208	68.8827
	Nach	FBgn0024319	-0.154807	0.0754444
	Npc1a	FBgn0024320	1.68004	80.7595
	NK7.1	FBgn0024321	1.72461	25.5186
	Mkk4	FBgn0024326	-0.790848	17.5498
	Mekk1	FBgn0024329	-0.0277267	0.081531
	MED6	FBgn0024330	-0.913206	12.9101
	Stip1	FBgn0024352	-1.06299	30.6021
	MTPAP	FBgn0024360	-0.0794868	0.261831
	Tsp2A	FBgn0024361	1.34555	1.08575
	Naa30A	FBgn0024362	-0.526356	7.6968
	CG11417	FBgn0024364	-0.568602	7.85387
	CG12773	FBgn0024365	-0.502467	7.01728
	CG11409	FBgn0024366	1.68796	6.59007
	E2f2	FBgn0024371	-1.54935	39.3251
	Dlc90F	FBgn0024432	-0.279605	2.05402
	Bin1	FBgn0024491	-0.513407	4.21681
	Sec13	FBgn0024509	-0.533065	6.50724
	dlt	FBgn0024510	-1.40295	19.9788
	Neos	FBgn0024542	-0.811874	6.54668
	flfl	FBgn0024555	0.0676611	0.276574
	mEFTu1	FBgn0024556	0.369084	4.94692
	Dph5	FBgn0024558	-0.369189	4.93181
	fws	FBgn0024689	-0.422561	3.66476
	Cpsf160	FBgn0024698	-0.51902	4.12552
	Slip1	FBgn0024728	-0.368711	3.50499
	Drep1	FBgn0024732	-1.80053	73.4248
	RpL10	FBgn0024733	0.565798	14.1457
	PRL-1	FBgn0024734	-0.231004	1.72407
	Flo1	FBgn0024754	1.21752	32.8356
	Dbp80	FBgn0024804	0.580014	6.15552
	DIP2	FBgn0024806	0.126173	0.642699
	DIP1	FBgn0024807	0.898824	24.4067
	Crk	FBgn0024811	-0.168842	0.877902
	Clc	FBgn0024814	-0.0831901	0.413868
	AP-1μ	FBgn0024833	-0.759372	14.1574
	stan	FBgn0024836	3.17021	0.93128
	Pcd	FBgn0024841	-1.4794	24.4962
	p38b	FBgn0024846	-0.542537	7.31336
	kin17	FBgn0024887	0.1984	0.579524
	Kap-α1	FBgn0024889	-0.383657	4.29499
	Taf7	FBgn0024909	-1.21396	17.821
	agt	FBgn0024912	-0.531996	5.59688
	Actβ	FBgn0024913	1.55497	0.574766
	Ts	FBgn0024920	-0.589069	6.99568
	Tnpo	FBgn0024921	-0.936046	17.7328
	RSG7	FBgn0024941	3.49871	1.05863
	Oamb	FBgn0024944	-1.1796	8.46852
	NitFhit	FBgn0024945	-0.234666	0.900897
	NTPase	FBgn0024947	-0.374244	3.46611
	Mat1	FBgn0024956	-1.05574	16.1379
	Irp-1B	FBgn0024957	-0.451165	5.25649
	Irp-1A	FBgn0024958	1.0773	24.1649
	CG2701	FBgn0024973	0.0945884	0.366469
	CG2712	FBgn0024975	-1.03602	9.01728
	Syx4	FBgn0024980	2.92575	20.4237
	CG4293	FBgn0024983	-0.594354	5.08725
	CG3457	FBgn0024984	-1.42482	26.1918
	Rilpl	FBgn0024985	0.46638	4.82974
	CG3719	FBgn0024986	-0.198993	0.598714
	ssx	FBgn0024987	-0.373209	4.35262
	CG3777	FBgn0024989	-0.336905	0.415613
	CG2694	FBgn0024991	-2.4982	94.0004
	Spg7	FBgn0024992	-0.692475	9.15614
	CG2662	FBgn0024993	-1.61135	16.4634
	Ugalt	FBgn0024994	-0.932079	12
	CG2680	FBgn0024995	-1.31299	0.442335
	eIF2Bβ	FBgn0024996	-0.0757876	0.228892
	CG2681	FBgn0024997	-0.231195	0.0643592
	CG2685	FBgn0024998	-0.380574	2.17256
	Bem46	FBgn0025109	-0.40341	3.01851
	Ant2	FBgn0025111	1.64804	10.821
	az2	FBgn0025185	-1.45697	16.3893
	ari-2	FBgn0025186	-0.894115	15.6819
	Cpes	FBgn0025335	-1.41035	47.3429
	CG4882	FBgn0025336	-0.324295	2.26645
	Mtpβ	FBgn0025352	-0.216492	1.71631
	SuUR	FBgn0025355	-0.740643	8.78781
	Ip259	FBgn0025366	0.932172	28.3747
	Fpps	FBgn0025373	0.58261	5.13549
	rush	FBgn0025381	0.545103	10.0721
	Rab27	FBgn0025382	-1.51111	7.2161
	CG14780	FBgn0025383	2.00146	0.442287
	Alms1b	FBgn0025387	-1.11547	2.35951
	Alms1a	FBgn0025388	-1.45907	19.1624
	Mur2B	FBgn0025390	-3.76528	269.857
	Scgδ	FBgn0025391	3.56034	9.03433
	CG14795	FBgn0025393	-0.597928	0.197975
	inc	FBgn0025394	0.410952	5.27819
	Cyp6g1	FBgn0025454	1.71133	4.2668
	CycT	FBgn0025455	-0.389711	4.04721
	CREG	FBgn0025456	2.3335	60.1965
	Bub3	FBgn0025457	-0.811348	14.6536
	Bap60	FBgn0025463	-0.625202	12.3883
	slv	FBgn0025469	-0.900345	13.9747
	fidipidine	FBgn0025519	-0.323728	1.33668
	bab2	FBgn0025525	3.27079	17.2815
	unc-119	FBgn0025549	-1.36296	37.7645
	CG4101	FBgn0025558	0.507077	1.43274
	SF1	FBgn0025571	0.300758	2.44684
	Pli	FBgn0025574	0.486691	6.30016
	eIF3e	FBgn0025582	0.374864	5.47496
	BomS2	FBgn0025583	2.33231	1.10399
	Gk1	FBgn0025592	0.709656	9.10182
	AkhR	FBgn0025595	5.11229	2.58073
	Faf2	FBgn0025608	-0.551016	8.3279
	Torsin	FBgn0025615	-0.532342	5.61798
	CG13360	FBgn0025620	2.29813	2.09879
	CG16989	FBgn0025621	0.0181647	0.0498803
	CG4025	FBgn0025624	0.767448	6.22841
	Sik2	FBgn0025625	1.77017	4.85387
	CG4281	FBgn0025626	-0.703557	10.5229
	CG4194	FBgn0025627	0.35693	0.218704
	CG4199	FBgn0025628	-1.34687	41.8928
	CG4045	FBgn0025629	0.42913	2.90925
	Rtca	FBgn0025630	-1.10796	20.9508
	moody	FBgn0025631	2.76807	69.8729
	CG4313	FBgn0025632	-0.369409	1.49755
	spdi	FBgn0025633	-2.27834	121.824
	CG13367	FBgn0025634	-0.704281	6.3536
	Hinfp	FBgn0025635	-0.895119	14.6615
	SkpA	FBgn0025637	0.259435	2.17787
	Roc1a	FBgn0025638	-0.0535186	0.224538
	Hmt4-20	FBgn0025639	-0.774689	17.3063
	CG13369	FBgn0025640	0.540192	4.85078
	DAAM	FBgn0025641	-0.0275711	0.0681803
	CG32812	FBgn0025642	3.21282	3.61149
	CG3588	FBgn0025643	0.814191	0.213519
	CycK	FBgn0025674	-0.715445	17.1186
	CkIIα-i3	FBgn0025676	0.481401	1.64424
	CaBP1	FBgn0025678	-0.366612	3.46376
	cry	FBgn0025680	3.17747	94.5171
	CG3558	FBgn0025681	-0.728452	9.35853
	scf	FBgn0025682	1.79305	86.1798
	CG3164	FBgn0025683	2.36	208.807
	MFS18	FBgn0025684	-1.51486	44.4698
	Lfg	FBgn0025692	0.537802	0.452473
	ZnT41F	FBgn0025693	0.109469	0.262169
	santa-maria	FBgn0025697	2.32898	3.10718
	CG5885	FBgn0025700	-0.110581	0.461388
	Srpk79D	FBgn0025702	1.21627	3.4141
	CNT2	FBgn0025709	0.04345	0.0103149
	CG13920	FBgn0025712	1.30277	8.53611
	Bap55	FBgn0025716	-0.644232	9.38091
	Ate1	FBgn0025720	-0.562879	6.51856
	β'COP	FBgn0025724	0.17054	0.869546
	αCOP	FBgn0025725	0.395086	2.9582
	unc-13	FBgn0025726	0.026128	0.0935511
	pon	FBgn0025739	-1.27631	7.00524
	PlexB	FBgn0025740	-0.166528	0.949606
	PlexA	FBgn0025741	-0.53699	8.01457
	mtm	FBgn0025742	0.711167	11.3335
	mbt	FBgn0025743	-1.13165	27.4486
	homer	FBgn0025777	-1.47872	54.3215
	Cdc16	FBgn0025781	-1.26874	27.9508
	TBPH	FBgn0025790	0.876676	14.6345
	Smox	FBgn0025800	0.392	4.15058
	Sbf	FBgn0025802	0.143351	0.462114
	Rad9	FBgn0025807	-0.548994	2.86969
	Rad17	FBgn0025808	-1.78217	29.5751
	Paf-AHα	FBgn0025809	-0.9759	19.821
	Mgstl	FBgn0025814	-0.573481	5.17393
	Mcm6	FBgn0025815	-0.679184	14.2373
	JTBR	FBgn0025820	-0.701207	3.77975
	HDAC3	FBgn0025825	0.144951	0.561957
	IntS8	FBgn0025830	-0.142397	0.50148
	Fen1	FBgn0025832	-1.08097	18.9393
	CG8910	FBgn0025833	-3.64939	0.89775
	CG17707	FBgn0025835	-1.46177	1.81505
	RhoGAP1A	FBgn0025836	-0.265546	2.07406
	CG17636	FBgn0025837	1.92694	0.558475
	ND-B14.5A	FBgn0025839	0.57005	6.16558
	Crag	FBgn0025864	0.0744408	0.269812
	Cortactin	FBgn0025865	0.416157	4.8962
	CalpB	FBgn0025866	0.308725	1.8888
	Meics	FBgn0025874	-0.576087	3.21706
	wrapper	FBgn0025878	1.42728	0.493547
	Timp	FBgn0025879	1.36931	24.3665
	snoRNA:Me18S-A1576	FBgn0025881	1.92543	4.00833
	snoRNA:MeU6-A47	FBgn0025882	2.10017	1.21763
	Inos	FBgn0025885	0.192558	1.10456
	Eph	FBgn0025936	0.155663	0.908436
	Top3β	FBgn0026015	-0.485845	6.23732
	Rlip	FBgn0026056	-0.684677	6.79317
	Mhcl	FBgn0026059	0.643275	6.9431
	Mipp2	FBgn0026060	-0.469215	4.21325
	Mipp1	FBgn0026061	2.34613	101.149
	KP78b	FBgn0026063	5.98282	39.6904
	KP78a	FBgn0026064	5.98282	39.6904
	UBL3	FBgn0026076	-0.657262	8.7167
	Gasp	FBgn0026077	2.38742	12.719
	Nsun2	FBgn0026079	0.76132	10.5376
	Tip60	FBgn0026080	-0.57064	4.91721
	tyf	FBgn0026083	-0.957837	14.567
	cib	FBgn0026084	0.471802	10.1818
	dgt4	FBgn0026085	-1.11694	9.22548
	Adar	FBgn0026086	0.565875	6.30539
	CG14818	FBgn0026088	0.284958	0.896347
	CG14817	FBgn0026089	-0.2517	1.03223
	Lamtor5	FBgn0026090	0.655737	4.19044
	Cdc45	FBgn0026143	-1.7842	82.1439
	CBP	FBgn0026144	-1.33892	24.9872
	TTLL4A	FBgn0026147	-0.650739	9.86646
	CG12253	FBgn0026148	-1.72153	16.8996
	BCL7-like	FBgn0026149	-0.429798	3.8318
	ApepP	FBgn0026150	-0.454683	6.15739
	tna	FBgn0026160	3.35629	161.045
	snoRNA:Ψ18S-1820	FBgn0026169	1.95093	1.29187
	SkpC	FBgn0026175	2.62982	1.75198
	SkpB	FBgn0026176	0.299888	0.254711
	siz	FBgn0026179	0.582747	6.17587
	Rok	FBgn0026181	-0.169946	0.670806
	promL	FBgn0026189	0.566775	8.17263
	par-6	FBgn0026192	-0.984319	24.585
	nop5	FBgn0026196	0.629528	13.9393
	lncRNA:noe	FBgn0026197	0.324606	0.150592
	myo	FBgn0026199	1.03382	20.9508
	mei-P26	FBgn0026206	-0.6501	9.71444
	mbo	FBgn0026207	-0.266527	1.70044
	gus	FBgn0026238	-1.18513	46.6126
	gukh	FBgn0026239	1.08474	13.0287
	eIF1A	FBgn0026250	0.246813	2.23809
	msk	FBgn0026252	-0.52521	6.86646
	clumsy	FBgn0026255	3.99918	37.0904
	cav	FBgn0026257	-2.20334	81.0137
	eIF5B	FBgn0026259	0.139223	0.712681
	bonsai	FBgn0026261	-0.287982	1.98303
	Taf3	FBgn0026262	-0.0121399	0.0421913
	bip1	FBgn0026263	-1.5013	26.0017
	aft	FBgn0026309	-0.543946	5.72816
	X11L	FBgn0026313	-0.862725	12.9666
	Ugt35B1	FBgn0026314	5.96067	9.34104
	Ugt35A1	FBgn0026315	2.41281	29.3439
	Ubc10	FBgn0026316	-0.837544	13.7375
	Tsc1	FBgn0026317	-1.00899	22.6615
	Traf4	FBgn0026319	2.33877	21.2668
	Tak1	FBgn0026323	-0.26379	1.80034
	Taf10b	FBgn0026324	-0.347572	1.50593
	Mad1	FBgn0026326	-0.91544	15.7305
	Septin5	FBgn0026361	-0.939892	6.64589
	Sara	FBgn0026369	0.322749	2.01514
	SAK	FBgn0026371	-0.458654	2.78654
	RpL23A	FBgn0026372	0.759728	22.8268
	Polr2C	FBgn0026373	-0.509722	4.03105
	Rhp	FBgn0026374	0.848152	2.53324
	RhoGAPp190	FBgn0026375	-0.756511	13.3382
	Rgl	FBgn0026376	0.305893	2.13035
	Rep	FBgn0026378	-0.460214	2.51453
	Pten	FBgn0026379	-0.908917	8.83268
	Prosβ3	FBgn0026380	-0.610488	11.7932
	Or43b	FBgn0026393	-0.366694	1.3632
	Or22a	FBgn0026398	1.79037	0.531812
	Noa36	FBgn0026400	-0.677347	9.98297
	Nipped-B	FBgn0026401	-0.511933	8.39147
	NiPp1	FBgn0026402	-0.561715	2.82489
	Ndg	FBgn0026403	2.40264	2.37181
	Dronc	FBgn0026404	-0.107959	0.466458
	Mpcp2	FBgn0026409	0.756671	27.5143
	Lim1	FBgn0026411	2.3448	1.75051
	Idgf4	FBgn0026415	0.656946	14.1296
	Hus1-like	FBgn0026417	-0.408537	0.832828
	Hsp110	FBgn0026418	-0.375731	4.58004
	Su(var)2-HP2	FBgn0026427	-0.382288	3.48149
	HDAC6	FBgn0026428	-1.60668	61.3072
	Grip84	FBgn0026430	-0.990029	19.2848
	Grip75	FBgn0026431	-0.68071	6.66756
	Grip163	FBgn0026432	-1.06885	13.1506
	Grip128	FBgn0026433	-1.6353	46.4498
	Eaat1	FBgn0026439	-1.00213	1.94807
	ear	FBgn0026441	-0.597226	5.49349
	Drp1	FBgn0026479	-0.242422	2.25662
	Dek	FBgn0026533	-0.829441	19.262
	SPARC	FBgn0026562	2.60322	125.585
	CG1979	FBgn0026563	4.08438	1.67916
	Ass	FBgn0026565	4.50173	1.70584
	CG1307	FBgn0026566	-0.827662	18.3925
	CG5704	FBgn0026570	0.057202	0.104993
	ADD1	FBgn0026573	-1.33414	27.6108
	hang	FBgn0026575	-1.10677	22.0405
	Pisd	FBgn0026576	-0.784184	15.056
	CG8677	FBgn0026577	-0.912356	18.2596
	Hmg-2	FBgn0026582	-0.95205	6.20066
	Fie	FBgn0026592	2.82996	6.75696
	CG5707	FBgn0026593	-0.0213364	0.0326471
	Axn	FBgn0026597	-1.11656	29.644
	Apc2	FBgn0026598	-1.32865	32.6925
	Adk3	FBgn0026602	0.885409	15.4214
	α-Man-IIb	FBgn0026616	-2.44712	59.5143
	Taz	FBgn0026619	-1.28508	20.5302
	tacc	FBgn0026620	-0.273671	3.22864
	nes	FBgn0026630	-0.241944	1.5492
	Cog2	FBgn0026634	0.445176	4.98716
	MagR	FBgn0026666	0.305939	0.853582
	IntS4	FBgn0026679	0.109098	0.375069
	Pop1	FBgn0026702	-0.399824	2.8428
	Prp16	FBgn0026713	0.138323	0.784228
[truncated: 9,609 more rows]

## Sheet: Figure S5
	(2^-ΔΔCt)	rp49	stil	rpr	hid				(2^-ΔΔCt)	rp49	stil	rpr	hid				(2^-ΔΔCt)	stil	rpr	hid				stilEY, hid-con			stilEY, hid-KO
Figure S5A	con_p35-1	1	1	1	1			Figure S5B	con-1	1	1	1	1			Figure S5C	con-1	1	1	1			Figure S5E	survived	whole	%	survived	whole	%
	con_p35-2	1	1	1	1				con-2	1	1	1	1				con-2	0.895384	1.05247	0.958049				3	18	16.6667	1	15	6.66667
	con_p35-3	1	1	1	1				con-3	1	1	1	1				con-3	0.9348	0.789309	1.01913				1	16	6.25	6	17	35.2941
	KO_p35-1	0.593522	0.941862	92.6719	3.84562				NN-1	0.497359	0.0779618	14.7708	1.50414				NN-1	0.181158	0.731828	0.926089				0	21	0	0	17	0
	KO_p35-2	1.2185	1.68852	76.475	2.19093				NN-2	0.580251	0.0716342	20.8147	0.6151				NN-2	0.176082	0.966895	0.909791				0	18	0	1	13	7.69231
	KO_p35-3	0.767177	1.94283	64.349	26.1476				NN-3	0.602696	0.0785081	23.3634	1.2526				NN-3	0.167048	0.784716	0.820366				0	16	0	0	12	0
									Bam-1	0.844293	0.854679	2.8537	1.98622				Bam-1	0.0490174	1.71343	1.15403				0	16	0	6	18	33.3333
									Bam-2	1.08934	0.905394	4.21817	1.53938				Bam-2	0.0497476	1.91856	1.19566				0	15	0	0	22	0
									Bam-3	0.846212	0.89101	2.29045	1.04294				Bam-3	0.0353234	1.27322	1.04732				0	17	0	0	11	0
									mata-1	0.968587	0.317719	61.1193	3.52578											0	15	0	3	18	16.6667
									mata-2	0.97488	0.33208	50.4256	1.24701											2	15	13.3333	2	14	14.2857
									mata-3	0.891583	0.268293	83.7263	1.09304											0	16	0	0	16	0
																								0	17	0	0	12	0
																								1	16	6.25	3	18	16.6667
																								0	15	0	0	21	0
																											5	17	29.4118
																											0	15	0
																											7	16	43.75
																											7	16	43.75

## Sheet: Figure S6
		FL	NT	CT	AAYA					blank	UbiP-GFP	UbiP-GFP_Stil
Figure S6A	Myc/Tub-1	1	1.80514	0.323674	1.21137			Figure S6E	Exp1	0.0440022	1	1.26369
	Myc/Tub-2	1	2.23895	0.612098	1.54668				Exp2	0.0107382	1	0.806572
	Myc/Tub-3	1	1.01159	0.290354	0.411957				Exp3	0.0273073	1	0.811474
